# Supplementary material for: Bacterial pathogens deliver water/solute-permeable channels as a virulence strategy
Source: bioRxiv. 2023 Jul 29:2023.07.29.547699. Preprint. [Version 1] doi: 10.1101/2023.07.29.547699 (PMC10402153; doi:10.1101/2023.07.29.547699)
Supplement: Supplement 4 [file media-4.xlsx]

## Sheet: ED Fig. 3a
ED Fig. 3a
				Two-way ANOVA: treatment level: F(1,168) = 0.120, P = 0.73 ; voltage levels: F(20,168) = 90.206, P < 0.001
Treatment	Test voltage (mV)	Current value (uA)
Control	-130	-1.6622
Control	-120	-1.5888
Control	-110	-1.5139
Control	-100	-1.4305
Control	-90	-1.3412
Control	-80	-1.241
Control	-70	-1.1302
Control	-60	-1.0137
Control	-50	-0.8443
Control	-40	-0.6434
Control	-30	-0.4086
Control	-20	-0.1163
Control	-10	0.2409
Control	0	0.6771
Control	10	1.1966
Control	20	1.8101
Control	30	2.5258
Control	40	3.3432
Control	50	4.2602
Control	60	5.2171
Control	70	6.2641
Control	-130	-2.826
Control	-120	-2.6853
Control	-110	-2.533
Control	-100	-2.3728
Control	-90	-2.1908
Control	-80	-1.9929
Control	-70	-1.781
Control	-60	-1.5318
Control	-50	-1.2412
Control	-40	-0.9348
Control	-30	-0.5689
Control	-20	-0.17
Control	-10	0.2681
Control	0	0.7479
Control	10	1.2684
Control	20	1.8231
Control	30	2.4348
Control	40	3.0983
Control	50	3.7265
Control	60	4.3968
Control	70	5.1352
Control	-130	-1.5986
Control	-120	-1.5417
Control	-110	-1.4645
Control	-100	-1.3717
Control	-90	-1.2818
Control	-80	-1.2222
Control	-70	-1.1047
Control	-60	-0.9548
Control	-50	-0.8076
Control	-40	-0.6323
Control	-30	-0.3958
Control	-20	-0.1159
Control	-10	0.2295
Control	0	0.6536
Control	10	1.175
Control	20	1.8024
Control	30	2.4841
Control	40	3.3071
Control	50	4.2055
Control	60	5.2478
Control	70	6.3494
Control	-130	-0.6749
Control	-120	-0.6473
Control	-110	-0.6154
Control	-100	-0.5805
Control	-90	-0.5405
Control	-80	-0.4982
Control	-70	-0.4477
Control	-60	-0.3903
Control	-50	-0.3209
Control	-40	-0.2374
Control	-30	-0.1361
Control	-20	-0.013
Control	-10	0.1351
Control	0	0.3141
Control	10	0.5217
Control	20	0.7631
Control	30	1.0363
Control	40	1.3403
Control	50	1.6715
Control	60	2.0173
Control	70	2.3849
Control	-130	-1.4962
Control	-120	-1.4316
Control	-110	-1.363
Control	-100	-1.2878
Control	-90	-1.2095
Control	-80	-1.1217
Control	-70	-1.0202
Control	-60	-0.9013
Control	-50	-0.7583
Control	-40	-0.5835
Control	-30	-0.3684
Control	-20	-0.1
Control	-10	0.2328
Control	0	0.6398
Control	10	1.1315
Control	20	1.7208
Control	30	2.4217
Control	40	3.198
Control	50	4.0814
Control	60	5.06
Control	70	6.1217
Niflumic acid 100uM	-130	-1.6595
Niflumic acid 100uM	-120	-1.5919
Niflumic acid 100uM	-110	-1.5193
Niflumic acid 100uM	-100	-1.4416
Niflumic acid 100uM	-90	-1.3547
Niflumic acid 100uM	-80	-1.2584
Niflumic acid 100uM	-70	-1.1475
Niflumic acid 100uM	-60	-1.0159
Niflumic acid 100uM	-50	-0.8606
Niflumic acid 100uM	-40	-0.6707
Niflumic acid 100uM	-30	-0.4393
Niflumic acid 100uM	-20	-0.1536
Niflumic acid 100uM	-10	0.1972
Niflumic acid 100uM	0	0.624
Niflumic acid 100uM	10	1.1361
Niflumic acid 100uM	20	1.7388
Niflumic acid 100uM	30	2.4387
Niflumic acid 100uM	40	3.2298
Niflumic acid 100uM	50	4.1064
Niflumic acid 100uM	60	5.0597
Niflumic acid 100uM	70	6.0868
Niflumic acid 100uM	-130	-2.7659
Niflumic acid 100uM	-120	-2.65
Niflumic acid 100uM	-110	-2.5169
Niflumic acid 100uM	-100	-2.3504
Niflumic acid 100uM	-90	-2.1887
Niflumic acid 100uM	-80	-1.9847
Niflumic acid 100uM	-70	-1.7871
Niflumic acid 100uM	-60	-1.5397
Niflumic acid 100uM	-50	-1.2763
Niflumic acid 100uM	-40	-0.9669
Niflumic acid 100uM	-30	-0.6137
Niflumic acid 100uM	-20	-0.2203
Niflumic acid 100uM	-10	0.2162
Niflumic acid 100uM	0	0.7028
Niflumic acid 100uM	10	1.2231
Niflumic acid 100uM	20	1.7921
Niflumic acid 100uM	30	2.4055
Niflumic acid 100uM	40	3.0511
Niflumic acid 100uM	50	3.7129
Niflumic acid 100uM	60	4.4428
Niflumic acid 100uM	70	5.1466
Niflumic acid 100uM	-130	-1.5799
Niflumic acid 100uM	-120	-1.5123
Niflumic acid 100uM	-110	-1.4409
Niflumic acid 100uM	-100	-1.3645
Niflumic acid 100uM	-90	-1.2803
Niflumic acid 100uM	-80	-1.1876
Niflumic acid 100uM	-70	-1.0819
Niflumic acid 100uM	-60	-0.958
Niflumic acid 100uM	-50	-0.8104
Niflumic acid 100uM	-40	-0.6309
Niflumic acid 100uM	-30	-0.4116
Niflumic acid 100uM	-20	-0.14
Niflumic acid 100uM	-10	0.195
Niflumic acid 100uM	0	0.6055
Niflumic acid 100uM	10	1.1043
Niflumic acid 100uM	20	1.6896
Niflumic acid 100uM	30	2.3862
Niflumic acid 100uM	40	3.1801
Niflumic acid 100uM	50	4.0667
Niflumic acid 100uM	60	5.0599
Niflumic acid 100uM	70	6.138
Niflumic acid 100uM	-130	-0.7351
Niflumic acid 100uM	-120	-0.7024
Niflumic acid 100uM	-110	-0.6685
Niflumic acid 100uM	-100	-0.6299
Niflumic acid 100uM	-90	-0.5856
Niflumic acid 100uM	-80	-0.5414
Niflumic acid 100uM	-70	-0.4887
Niflumic acid 100uM	-60	-0.4236
Niflumic acid 100uM	-50	-0.3508
Niflumic acid 100uM	-40	-0.2626
Niflumic acid 100uM	-30	-0.1551
Niflumic acid 100uM	-20	-0.0264
Niflumic acid 100uM	-10	0.1298
Niflumic acid 100uM	0	0.3149
Niflumic acid 100uM	10	0.5275
Niflumic acid 100uM	20	0.7753
Niflumic acid 100uM	30	1.0514
Niflumic acid 100uM	40	1.3566
Niflumic acid 100uM	50	1.6787
Niflumic acid 100uM	60	2.0201
Niflumic acid 100uM	70	2.3654
Niflumic acid 100uM	-130	-1.7197
Niflumic acid 100uM	-120	-1.6495
Niflumic acid 100uM	-110	-1.5757
Niflumic acid 100uM	-100	-1.4959
Niflumic acid 100uM	-90	-1.4088
Niflumic acid 100uM	-80	-1.3076
Niflumic acid 100uM	-70	-1.1957
Niflumic acid 100uM	-60	-1.0637
Niflumic acid 100uM	-50	-0.9059
Niflumic acid 100uM	-40	-0.7131
Niflumic acid 100uM	-30	-0.4739
Niflumic acid 100uM	-20	-0.1802
Niflumic acid 100uM	-10	0.1843
Niflumic acid 100uM	0	0.6293
Niflumic acid 100uM	10	1.1648
Niflumic acid 100uM	20	1.7975
Niflumic acid 100uM	30	2.5356
Niflumic acid 100uM	40	3.3815
Niflumic acid 100uM	50	4.3298
Niflumic acid 100uM	60	5.3522
Niflumic acid 100uM	70	6.4575

## Sheet: ED Fig. 3b
ED Fig. 3b
				Two-way ANOVA: treatment level: F(1,168) = 1.052, P = 0.307 ; voltage levels: F(20,168) = 71.419, P < 0.001
Treatment	Test voltage (mV)	Current value (uA)
Control	-130	-1.7179
Control	-120	-1.6493
Control	-110	-1.5755
Control	-100	-1.495
Control	-90	-1.407
Control	-80	-1.3081
Control	-70	-1.1927
Control	-60	-1.0585
Control	-50	-0.8993
Control	-40	-0.7038
Control	-30	-0.4673
Control	-20	-0.1739
Control	-10	0.1853
Control	0	0.6205
Control	10	1.1427
Control	20	1.7564
Control	30	2.4674
Control	40	3.2727
Control	50	4.1586
Control	60	5.1256
Control	70	6.1642
Control	-130	-2.8938
Control	-120	-2.7622
Control	-110	-2.6216
Control	-100	-2.4542
Control	-90	-2.2871
Control	-80	-2.104
Control	-70	-1.8748
Control	-60	-1.6258
Control	-50	-1.3455
Control	-40	-1.0324
Control	-30	-0.6591
Control	-20	-0.2434
Control	-10	0.2189
Control	0	0.7256
Control	10	1.2837
Control	20	1.893
Control	30	2.5314
Control	40	3.2188
Control	50	3.9416
Control	60	4.7294
Control	70	5.4887
Control	-130	-1.5741
Control	-120	-1.5066
Control	-110	-1.4367
Control	-100	-1.3607
Control	-90	-1.2771
Control	-80	-1.1853
Control	-70	-1.0806
Control	-60	-0.9573
Control	-50	-0.8109
Control	-40	-0.6318
Control	-30	-0.4139
Control	-20	-0.1431
Control	-10	0.1905
Control	0	0.5992
Control	10	1.0963
Control	20	1.6795
Control	30	2.3734
Control	40	3.1642
Control	50	4.0463
Control	60	5.0332
Control	70	6.1026
Control	-130	-0.7436
Control	-120	-0.7115
Control	-110	-0.6767
Control	-100	-0.6373
Control	-90	-0.5946
Control	-80	-0.5495
Control	-70	-0.4946
Control	-60	-0.4325
Control	-50	-0.359
Control	-40	-0.2698
Control	-30	-0.1621
Control	-20	-0.0325
Control	-10	0.1237
Control	0	0.31
Control	10	0.5253
Control	20	0.7713
Control	30	1.0488
Control	40	1.3544
Control	50	1.6732
Control	60	2.0147
Control	70	2.3617
Control	-130	-1.8562
Control	-120	-1.781
Control	-110	-1.7015
Control	-100	-1.6147
Control	-90	-1.5211
Control	-80	-1.4151
Control	-70	-1.295
Control	-60	-1.1553
Control	-50	-0.987
Control	-40	-0.7826
Control	-30	-0.5308
Control	-20	-0.2199
Control	-10	0.1655
Control	0	0.6367
Control	10	1.2037
Control	20	1.8795
Control	30	2.6664
Control	40	3.5735
Control	50	4.5883
Control	60	5.6992
Control	70	6.8988
Fipronil 100uM	-130	-1.5658
Fipronil 100uM	-120	-1.5069
Fipronil 100uM	-110	-1.444
Fipronil 100uM	-100	-1.3767
Fipronil 100uM	-90	-1.3012
Fipronil 100uM	-80	-1.2148
Fipronil 100uM	-70	-1.1163
Fipronil 100uM	-60	-0.9993
Fipronil 100uM	-50	-0.8589
Fipronil 100uM	-40	-0.6852
Fipronil 100uM	-30	-0.4718
Fipronil 100uM	-20	-0.2062
Fipronil 100uM	-10	0.1225
Fipronil 100uM	0	0.5238
Fipronil 100uM	10	1.006
Fipronil 100uM	20	1.575
Fipronil 100uM	30	2.2351
Fipronil 100uM	40	2.9939
Fipronil 100uM	50	3.8201
Fipronil 100uM	60	4.7322
Fipronil 100uM	70	5.7181
Fipronil 100uM	-130	-3.522
Fipronil 100uM	-120	-3.3735
Fipronil 100uM	-110	-3.213
Fipronil 100uM	-100	-3.0348
Fipronil 100uM	-90	-2.8441
Fipronil 100uM	-80	-2.6321
Fipronil 100uM	-70	-2.397
Fipronil 100uM	-60	-2.1388
Fipronil 100uM	-50	-1.8309
Fipronil 100uM	-40	-1.4797
Fipronil 100uM	-30	-1.0731
Fipronil 100uM	-20	-0.6094
Fipronil 100uM	-10	-0.0894
Fipronil 100uM	0	0.4937
Fipronil 100uM	10	1.1407
Fipronil 100uM	20	1.8528
Fipronil 100uM	30	2.6301
Fipronil 100uM	40	3.4631
Fipronil 100uM	50	4.3564
Fipronil 100uM	60	5.295
Fipronil 100uM	70	6.2884
Fipronil 100uM	-130	-1.4477
Fipronil 100uM	-120	-1.3893
Fipronil 100uM	-110	-1.3276
Fipronil 100uM	-100	-1.2618
Fipronil 100uM	-90	-1.1888
Fipronil 100uM	-80	-1.1085
Fipronil 100uM	-70	-1.0187
Fipronil 100uM	-60	-0.9088
Fipronil 100uM	-50	-0.7781
Fipronil 100uM	-40	-0.6174
Fipronil 100uM	-30	-0.4197
Fipronil 100uM	-20	-0.1726
Fipronil 100uM	-10	0.1351
Fipronil 100uM	0	0.5128
Fipronil 100uM	10	0.9734
Fipronil 100uM	20	1.5237
Fipronil 100uM	30	2.1704
Fipronil 100uM	40	2.9141
Fipronil 100uM	50	3.7508
Fipronil 100uM	60	4.682
Fipronil 100uM	70	5.7072
Fipronil 100uM	-130	-0.663
Fipronil 100uM	-120	-0.6388
Fipronil 100uM	-110	-0.6089
Fipronil 100uM	-100	-0.5778
Fipronil 100uM	-90	-0.5441
Fipronil 100uM	-80	-0.5043
Fipronil 100uM	-70	-0.4598
Fipronil 100uM	-60	-0.4042
Fipronil 100uM	-50	-0.3396
Fipronil 100uM	-40	-0.2603
Fipronil 100uM	-30	-0.1632
Fipronil 100uM	-20	-0.0464
Fipronil 100uM	-10	0.0957
Fipronil 100uM	0	0.2659
Fipronil 100uM	10	0.4624
Fipronil 100uM	20	0.6869
Fipronil 100uM	30	0.9399
Fipronil 100uM	40	1.2181
Fipronil 100uM	50	1.514
Fipronil 100uM	60	1.8278
Fipronil 100uM	70	2.1537
Fipronil 100uM	-130	-2.5417
Fipronil 100uM	-120	-2.4412
Fipronil 100uM	-110	-2.3327
Fipronil 100uM	-100	-2.2174
Fipronil 100uM	-90	-2.0907
Fipronil 100uM	-80	-1.953
Fipronil 100uM	-70	-1.7977
Fipronil 100uM	-60	-1.617
Fipronil 100uM	-50	-1.4047
Fipronil 100uM	-40	-1.1504
Fipronil 100uM	-30	-0.8429
Fipronil 100uM	-20	-0.4675
Fipronil 100uM	-10	-0.0123
Fipronil 100uM	0	0.5369
Fipronil 100uM	10	1.1859
Fipronil 100uM	20	1.9475
Fipronil 100uM	30	2.8257
Fipronil 100uM	40	3.8174
Fipronil 100uM	50	4.92
Fipronil 100uM	60	6.136
Fipronil 100uM	70	7.4362

## Sheet: ED Fig. 3c
ED Fig. 3c
Treatment	Test voltage (mV)	Current value (uA)		ON -130mV step	One-way ANOVA on Ranks: H = 4.770, D.F. = 6, P = 0.574
NaCl	NaCl	-1.4525		ON +70mV step	One-way ANOVA on Ranks: H = 11.33, D.F. = 6, P = 0.079
NaCl	NaCl	-1.3738
NaCl	NaCl	-1.2935
NaCl	NaCl	-1.2082
NaCl	NaCl	-1.114
NaCl	NaCl	-1.0142
NaCl	NaCl	-0.9047
NaCl	NaCl	-0.7793
NaCl	NaCl	-0.6376
NaCl	NaCl	-0.4706
NaCl	NaCl	-0.2718
NaCl	NaCl	-0.0326
NaCl	NaCl	0.2566
NaCl	NaCl	0.6047
NaCl	NaCl	1.0174
NaCl	NaCl	1.5045
NaCl	NaCl	2.0666
NaCl	NaCl	2.7095
NaCl	NaCl	3.4235
NaCl	NaCl	4.221
NaCl	NaCl	5.0969
LiCl	LiCl	-1.4444
LiCl	LiCl	-1.3686
LiCl	LiCl	-1.291
LiCl	LiCl	-1.2055
LiCl	LiCl	-1.1152
LiCl	LiCl	-1.0174
LiCl	LiCl	-0.91
LiCl	LiCl	-0.786
LiCl	LiCl	-0.6469
LiCl	LiCl	-0.4839
LiCl	LiCl	-0.2885
LiCl	LiCl	-0.0528
LiCl	LiCl	0.2344
LiCl	LiCl	0.5786
LiCl	LiCl	0.9867
LiCl	LiCl	1.4612
LiCl	LiCl	2.0173
LiCl	LiCl	2.6603
LiCl	LiCl	3.3927
LiCl	LiCl	4.1872
LiCl	LiCl	5.0703
KCl	KCl	-1.3534
KCl	KCl	-1.2863
KCl	KCl	-1.2082
KCl	KCl	-1.122
KCl	KCl	-1.0332
KCl	KCl	-0.9388
KCl	KCl	-0.8349
KCl	KCl	-0.7175
KCl	KCl	-0.5788
KCl	KCl	-0.4131
KCl	KCl	-0.2119
KCl	KCl	0.0337
KCl	KCl	0.3352
KCl	KCl	0.6989
KCl	KCl	1.1253
KCl	KCl	1.6277
KCl	KCl	2.2118
KCl	KCl	2.8841
KCl	KCl	3.6167
KCl	KCl	4.4266
KCl	KCl	5.279
RbCl	RbCl	-1.3692
RbCl	RbCl	-1.3096
RbCl	RbCl	-1.231
RbCl	RbCl	-1.1441
RbCl	RbCl	-1.0526
RbCl	RbCl	-0.957
RbCl	RbCl	-0.8511
RbCl	RbCl	-0.7312
RbCl	RbCl	-0.5911
RbCl	RbCl	-0.4256
RbCl	RbCl	-0.2246
RbCl	RbCl	0.0248
RbCl	RbCl	0.3304
RbCl	RbCl	0.7007
RbCl	RbCl	1.1396
RbCl	RbCl	1.6569
RbCl	RbCl	2.2513
RbCl	RbCl	2.9173
RbCl	RbCl	3.649
RbCl	RbCl	4.4702
RbCl	RbCl	5.3479
CsCl	CsCl	-1.5242
CsCl	CsCl	-1.4439
CsCl	CsCl	-1.3555
CsCl	CsCl	-1.2603
CsCl	CsCl	-1.1608
CsCl	CsCl	-1.0532
CsCl	CsCl	-0.9375
CsCl	CsCl	-0.8054
CsCl	CsCl	-0.6507
CsCl	CsCl	-0.4696
CsCl	CsCl	-0.2527
CsCl	CsCl	0.008122
CsCl	CsCl	0.3204
CsCl	CsCl	0.6943
CsCl	CsCl	1.1322
CsCl	CsCl	1.6401
CsCl	CsCl	2.2322
CsCl	CsCl	2.9036
CsCl	CsCl	3.6394
CsCl	CsCl	4.4599
CsCl	CsCl	5.3325
choline	choline	-1.5199
choline	choline	-1.4325
choline	choline	-1.342
choline	choline	-1.2488
choline	choline	-1.1482
choline	choline	-1.0443
choline	choline	-0.9318
choline	choline	-0.8073
choline	choline	-0.666
choline	choline	-0.503
choline	choline	-0.3116
choline	choline	-0.0832
choline	choline	0.1926
choline	choline	0.5223
choline	choline	0.9074
choline	choline	1.3627
choline	choline	1.8926
choline	choline	2.4947
choline	choline	3.1604
choline	choline	3.9041
choline	choline	4.7342
NDMG	NDMG	-1.4657
NDMG	NDMG	-1.381
NDMG	NDMG	-1.2952
NDMG	NDMG	-1.2035
NDMG	NDMG	-1.1078
NDMG	NDMG	-1.0081
NDMG	NDMG	-0.9002
NDMG	NDMG	-0.7788
NDMG	NDMG	-0.647
NDMG	NDMG	-0.4912
NDMG	NDMG	-0.3087
NDMG	NDMG	-0.09
NDMG	NDMG	0.1737
NDMG	NDMG	0.4907
NDMG	NDMG	0.8645
NDMG	NDMG	1.3091
NDMG	NDMG	1.8239
NDMG	NDMG	2.4144
NDMG	NDMG	3.0715
NDMG	NDMG	3.802
NDMG	NDMG	4.6061
NaCl	NaCl	-1.6845
NaCl	NaCl	-1.599
NaCl	NaCl	-1.506
NaCl	NaCl	-1.409
NaCl	NaCl	-1.2995
NaCl	NaCl	-1.1825
NaCl	NaCl	-1.0575
NaCl	NaCl	-0.913
NaCl	NaCl	-0.7449
NaCl	NaCl	-0.5463
NaCl	NaCl	-0.3094
NaCl	NaCl	-0.0243
NaCl	NaCl	0.319
NaCl	NaCl	0.726
NaCl	NaCl	1.2057
NaCl	NaCl	1.762
NaCl	NaCl	2.4008
NaCl	NaCl	3.1208
NaCl	NaCl	3.92
NaCl	NaCl	4.8017
NaCl	NaCl	5.7414
LiCl	LiCl	-1.6816
LiCl	LiCl	-1.5998
LiCl	LiCl	-1.5125
LiCl	LiCl	-1.4197
LiCl	LiCl	-1.321
LiCl	LiCl	-1.2114
LiCl	LiCl	-1.0909
LiCl	LiCl	-0.9512
LiCl	LiCl	-0.7881
LiCl	LiCl	-0.6023
LiCl	LiCl	-0.3777
LiCl	LiCl	-0.1048
LiCl	LiCl	0.2256
LiCl	LiCl	0.6196
LiCl	LiCl	1.084
LiCl	LiCl	1.6184
LiCl	LiCl	2.2409
LiCl	LiCl	2.9515
LiCl	LiCl	3.7488
LiCl	LiCl	4.6147
LiCl	LiCl	5.5541
KCl	KCl	-1.513
KCl	KCl	-1.453
KCl	KCl	-1.3669
KCl	KCl	-1.2745
KCl	KCl	-1.1777
KCl	KCl	-1.0737
KCl	KCl	-0.9612
KCl	KCl	-0.8297
KCl	KCl	-0.6725
KCl	KCl	-0.4819
KCl	KCl	-0.2453
KCl	KCl	0.0491
KCl	KCl	0.4117
KCl	KCl	0.8481
KCl	KCl	1.3596
KCl	KCl	1.9542
KCl	KCl	2.6456
KCl	KCl	3.4242
KCl	KCl	4.279
KCl	KCl	5.1964
KCl	KCl	6.1577
RbCl	RbCl	-1.5357
RbCl	RbCl	-1.4823
RbCl	RbCl	-1.4043
RbCl	RbCl	-1.3156
RbCl	RbCl	-1.2191
RbCl	RbCl	-1.113
RbCl	RbCl	-0.9997
RbCl	RbCl	-0.8606
RbCl	RbCl	-0.6968
RbCl	RbCl	-0.5031
RbCl	RbCl	-0.2618
RbCl	RbCl	0.0409
RbCl	RbCl	0.4142
RbCl	RbCl	0.8635
RbCl	RbCl	1.3965
RbCl	RbCl	2.0136
RbCl	RbCl	2.7217
RbCl	RbCl	3.5066
RbCl	RbCl	4.3688
RbCl	RbCl	5.3274
RbCl	RbCl	6.3248
CsCl	CsCl	-1.7304
CsCl	CsCl	-1.6591
CsCl	CsCl	-1.5723
CsCl	CsCl	-1.4784
CsCl	CsCl	-1.374
CsCl	CsCl	-1.2605
CsCl	CsCl	-1.1338
CsCl	CsCl	-0.9795
CsCl	CsCl	-0.7933
CsCl	CsCl	-0.5791
CsCl	CsCl	-0.317
CsCl	CsCl	0.000863
CsCl	CsCl	0.3849
CsCl	CsCl	0.842
CsCl	CsCl	1.3812
CsCl	CsCl	1.9942
CsCl	CsCl	2.7069
CsCl	CsCl	3.4978
CsCl	CsCl	4.3689
CsCl	CsCl	5.3266
CsCl	CsCl	6.3217
choline	choline	-1.7067
choline	choline	-1.6308
choline	choline	-1.5455
choline	choline	-1.4571
choline	choline	-1.3587
choline	choline	-1.2542
choline	choline	-1.1383
choline	choline	-0.9983
choline	choline	-0.8344
choline	choline	-0.6505
choline	choline	-0.4286
choline	choline	-0.1531
choline	choline	0.179
choline	choline	0.5744
choline	choline	1.0416
choline	choline	1.5858
choline	choline	2.2167
choline	choline	2.9158
choline	choline	3.7037
choline	choline	4.5663
choline	choline	5.5213
NDMG	NDMG	-1.6242
NDMG	NDMG	-1.5595
NDMG	NDMG	-1.4835
NDMG	NDMG	-1.4042
NDMG	NDMG	-1.3133
NDMG	NDMG	-1.2167
NDMG	NDMG	-1.1077
NDMG	NDMG	-0.976
NDMG	NDMG	-0.8208
NDMG	NDMG	-0.6493
NDMG	NDMG	-0.4402
NDMG	NDMG	-0.179
NDMG	NDMG	0.1379
NDMG	NDMG	0.5152
NDMG	NDMG	0.9688
NDMG	NDMG	1.5003
NDMG	NDMG	2.1125
NDMG	NDMG	2.7998
NDMG	NDMG	3.5749
NDMG	NDMG	4.4315
NDMG	NDMG	5.3482
NaCl	NaCl	-2.0475
NaCl	NaCl	-1.9433
NaCl	NaCl	-1.8355
NaCl	NaCl	-1.7084
NaCl	NaCl	-1.5801
NaCl	NaCl	-1.45
NaCl	NaCl	-1.2829
NaCl	NaCl	-1.0995
NaCl	NaCl	-0.8925
NaCl	NaCl	-0.6517
NaCl	NaCl	-0.363
NaCl	NaCl	-0.0236
NaCl	NaCl	0.3789
NaCl	NaCl	0.8457
NaCl	NaCl	1.3767
NaCl	NaCl	1.9701
NaCl	NaCl	2.6295
NaCl	NaCl	3.3793
NaCl	NaCl	4.1799
NaCl	NaCl	5.0331
NaCl	NaCl	5.9895
LiCl	LiCl	-2.025
LiCl	LiCl	-1.9284
LiCl	LiCl	-1.8269
LiCl	LiCl	-1.714
LiCl	LiCl	-1.594
LiCl	LiCl	-1.4632
LiCl	LiCl	-1.3147
LiCl	LiCl	-1.1436
LiCl	LiCl	-0.9482
LiCl	LiCl	-0.7203
LiCl	LiCl	-0.4498
LiCl	LiCl	-0.1267
LiCl	LiCl	0.2542
LiCl	LiCl	0.6988
LiCl	LiCl	1.2096
LiCl	LiCl	1.7805
LiCl	LiCl	2.4278
LiCl	LiCl	3.1493
LiCl	LiCl	3.949
LiCl	LiCl	4.7851
LiCl	LiCl	5.6903
KCl	KCl	-1.8817
KCl	KCl	-1.8193
KCl	KCl	-1.74
KCl	KCl	-1.6361
KCl	KCl	-1.5189
KCl	KCl	-1.3849
KCl	KCl	-1.2292
KCl	KCl	-1.0498
KCl	KCl	-0.8449
KCl	KCl	-0.5931
KCl	KCl	-0.2919
KCl	KCl	0.061
KCl	KCl	0.479
KCl	KCl	0.9647
KCl	KCl	1.5176
KCl	KCl	2.1389
KCl	KCl	2.8362
KCl	KCl	3.6156
KCl	KCl	4.4372
KCl	KCl	5.3189
KCl	KCl	6.2213
RbCl	RbCl	-1.8809
RbCl	RbCl	-1.8225
RbCl	RbCl	-1.7415
RbCl	RbCl	-1.637
RbCl	RbCl	-1.519
RbCl	RbCl	-1.3901
RbCl	RbCl	-1.2372
RbCl	RbCl	-1.0599
RbCl	RbCl	-0.8528
RbCl	RbCl	-0.6052
RbCl	RbCl	-0.3063
RbCl	RbCl	0.0534
RbCl	RbCl	0.4842
RbCl	RbCl	0.9872
RbCl	RbCl	1.5633
RbCl	RbCl	2.2119
RbCl	RbCl	2.9332
RbCl	RbCl	3.7239
RbCl	RbCl	4.5691
RbCl	RbCl	5.4761
RbCl	RbCl	6.4372
CsCl	CsCl	-2.0871
CsCl	CsCl	-2.0025
CsCl	CsCl	-1.8994
CsCl	CsCl	-1.7824
CsCl	CsCl	-1.6586
CsCl	CsCl	-1.5239
CsCl	CsCl	-1.3629
CsCl	CsCl	-1.1761
CsCl	CsCl	-0.9529
CsCl	CsCl	-0.6893
CsCl	CsCl	-0.3702
CsCl	CsCl	0.004373
CsCl	CsCl	0.4483
CsCl	CsCl	0.9599
CsCl	CsCl	1.5408
CsCl	CsCl	2.187
CsCl	CsCl	2.9165
CsCl	CsCl	3.721
CsCl	CsCl	4.571
CsCl	CsCl	5.4907
CsCl	CsCl	6.4558
choline	choline	-2.1082
choline	choline	-2.0179
choline	choline	-1.9176
choline	choline	-1.8044
choline	choline	-1.6894
choline	choline	-1.5637
choline	choline	-1.4142
choline	choline	-1.2451
choline	choline	-1.0474
choline	choline	-0.8181
choline	choline	-0.5403
choline	choline	-0.2097
choline	choline	0.1826
choline	choline	0.639
choline	choline	1.1591
choline	choline	1.7503
choline	choline	2.4163
choline	choline	3.1551
choline	choline	3.9578
choline	choline	4.8054
choline	choline	5.7589
NDMG	NDMG	-2.037
NDMG	NDMG	-1.9546
NDMG	NDMG	-1.8632
NDMG	NDMG	-1.7611
NDMG	NDMG	-1.6521
NDMG	NDMG	-1.5352
NDMG	NDMG	-1.3943
NDMG	NDMG	-1.2344
NDMG	NDMG	-1.0485
NDMG	NDMG	-0.8325
NDMG	NDMG	-0.5693
NDMG	NDMG	-0.2553
NDMG	NDMG	0.1191
NDMG	NDMG	0.5588
NDMG	NDMG	1.0655
NDMG	NDMG	1.6421
NDMG	NDMG	2.2903
NDMG	NDMG	3.0148
NDMG	NDMG	3.8071
NDMG	NDMG	4.6458
NDMG	NDMG	5.5635
NaCl	NaCl	-1.7956
NaCl	NaCl	-1.7106
NaCl	NaCl	-1.6017
NaCl	NaCl	-1.482
NaCl	NaCl	-1.3889
NaCl	NaCl	-1.2925
NaCl	NaCl	-1.1752
NaCl	NaCl	-1.0022
NaCl	NaCl	-0.8166
NaCl	NaCl	-0.6013
NaCl	NaCl	-0.3589
NaCl	NaCl	-0.0792
NaCl	NaCl	0.2507
NaCl	NaCl	0.6464
NaCl	NaCl	1.0943
NaCl	NaCl	1.6091
NaCl	NaCl	2.1367
NaCl	NaCl	2.7336
NaCl	NaCl	3.438
NaCl	NaCl	4.221
NaCl	NaCl	4.836
LiCl	LiCl	-1.7504
LiCl	LiCl	-1.6728
LiCl	LiCl	-1.581
LiCl	LiCl	-1.4943
LiCl	LiCl	-1.3947
LiCl	LiCl	-1.2801
LiCl	LiCl	-1.152
LiCl	LiCl	-0.9962
LiCl	LiCl	-0.831
LiCl	LiCl	-0.629
LiCl	LiCl	-0.3978
LiCl	LiCl	-0.1288
LiCl	LiCl	0.1841
LiCl	LiCl	0.5473
LiCl	LiCl	0.9602
LiCl	LiCl	1.4202
LiCl	LiCl	1.9492
LiCl	LiCl	2.5474
LiCl	LiCl	3.2053
LiCl	LiCl	3.8883
LiCl	LiCl	4.5937
KCl	KCl	-1.6058
KCl	KCl	-1.5564
KCl	KCl	-1.4742
KCl	KCl	-1.3678
KCl	KCl	-1.2766
KCl	KCl	-1.1645
KCl	KCl	-1.0365
KCl	KCl	-0.8888
KCl	KCl	-0.7161
KCl	KCl	-0.5092
KCl	KCl	-0.2658
KCl	KCl	0.0353
KCl	KCl	0.3916
KCl	KCl	0.7983
KCl	KCl	1.2623
KCl	KCl	1.7897
KCl	KCl	2.3727
KCl	KCl	3.0025
KCl	KCl	3.7068
KCl	KCl	4.5444
KCl	KCl	5.2673
RbCl	RbCl	-1.6201
RbCl	RbCl	-1.6088
RbCl	RbCl	-1.5169
RbCl	RbCl	-1.424
RbCl	RbCl	-1.3254
RbCl	RbCl	-1.2192
RbCl	RbCl	-1.0939
RbCl	RbCl	-0.9661
RbCl	RbCl	-0.7749
RbCl	RbCl	-0.5564
RbCl	RbCl	-0.2874
RbCl	RbCl	0.0284
RbCl	RbCl	0.3934
RbCl	RbCl	0.8181
RbCl	RbCl	1.3023
RbCl	RbCl	1.8384
RbCl	RbCl	2.417
RbCl	RbCl	3.0581
RbCl	RbCl	3.7532
RbCl	RbCl	4.5187
RbCl	RbCl	5.2373
CsCl	CsCl	-1.8583
CsCl	CsCl	-1.8132
CsCl	CsCl	-1.687
CsCl	CsCl	-1.5747
CsCl	CsCl	-1.4668
CsCl	CsCl	-1.3521
CsCl	CsCl	-1.2144
CsCl	CsCl	-1.0379
CsCl	CsCl	-0.8414
CsCl	CsCl	-0.6093
CsCl	CsCl	-0.3324
CsCl	CsCl	-0.0139
CsCl	CsCl	0.3539
CsCl	CsCl	0.7843
CsCl	CsCl	1.289
CsCl	CsCl	1.865
CsCl	CsCl	2.4928
CsCl	CsCl	3.1642
CsCl	CsCl	3.878
CsCl	CsCl	4.6816
CsCl	CsCl	5.4396
choline	choline	-1.8171
choline	choline	-1.7626
choline	choline	-1.6556
choline	choline	-1.5438
choline	choline	-1.4505
choline	choline	-1.3559
choline	choline	-1.2523
choline	choline	-1.0858
choline	choline	-0.9082
choline	choline	-0.7038
choline	choline	-0.4669
choline	choline	-0.1873
choline	choline	0.1442
choline	choline	0.5243
choline	choline	0.9493
choline	choline	1.4469
choline	choline	1.9623
choline	choline	2.534
choline	choline	3.1924
choline	choline	3.9286
choline	choline	4.6384
NDMG	NDMG	-1.7435
NDMG	NDMG	-1.6793
NDMG	NDMG	-1.5886
NDMG	NDMG	-1.4921
NDMG	NDMG	-1.4058
NDMG	NDMG	-1.3126
NDMG	NDMG	-1.203
NDMG	NDMG	-1.0463
NDMG	NDMG	-0.8845
NDMG	NDMG	-0.6945
NDMG	NDMG	-0.4743
NDMG	NDMG	-0.2129
NDMG	NDMG	0.0945
NDMG	NDMG	0.4644
NDMG	NDMG	0.8923
NDMG	NDMG	1.3866
NDMG	NDMG	1.9082
NDMG	NDMG	2.4947
NDMG	NDMG	3.1737
NDMG	NDMG	3.9018
NDMG	NDMG	4.5513
NaCl	NaCl	-1.6034
NaCl	NaCl	-1.518
NaCl	NaCl	-1.4205
NaCl	NaCl	-1.3324
NaCl	NaCl	-1.2429
NaCl	NaCl	-1.1429
NaCl	NaCl	-1.0123
NaCl	NaCl	-0.8753
NaCl	NaCl	-0.7129
NaCl	NaCl	-0.5346
NaCl	NaCl	-0.3123
NaCl	NaCl	-0.048
NaCl	NaCl	0.2784
NaCl	NaCl	0.6718
NaCl	NaCl	1.1298
NaCl	NaCl	1.6691
NaCl	NaCl	2.2671
NaCl	NaCl	3.0101
NaCl	NaCl	3.8232
NaCl	NaCl	4.677
NaCl	NaCl	5.5939
LiCl	LiCl	-1.5476
LiCl	LiCl	-1.4675
LiCl	LiCl	-1.3855
LiCl	LiCl	-1.2991
LiCl	LiCl	-1.2068
LiCl	LiCl	-1.1063
LiCl	LiCl	-0.9931
LiCl	LiCl	-0.8639
LiCl	LiCl	-0.714
LiCl	LiCl	-0.5414
LiCl	LiCl	-0.3347
LiCl	LiCl	-0.0859
LiCl	LiCl	0.2154
LiCl	LiCl	0.5795
LiCl	LiCl	1.0107
LiCl	LiCl	1.4938
LiCl	LiCl	2.058
LiCl	LiCl	2.7156
LiCl	LiCl	3.4555
LiCl	LiCl	4.2368
LiCl	LiCl	5.1021
KCl	KCl	-1.3835
KCl	KCl	-1.3236
KCl	KCl	-1.2543
KCl	KCl	-1.1726
KCl	KCl	-1.089
KCl	KCl	-0.9999
KCl	KCl	-0.8894
KCl	KCl	-0.7568
KCl	KCl	-0.5977
KCl	KCl	-0.4138
KCl	KCl	-0.1901
KCl	KCl	0.0853
KCl	KCl	0.4255
KCl	KCl	0.8377
KCl	KCl	1.304
KCl	KCl	1.8483
KCl	KCl	2.4775
KCl	KCl	3.2202
KCl	KCl	3.9927
KCl	KCl	4.793
KCl	KCl	5.615
RbCl	RbCl	-1.4061
RbCl	RbCl	-1.3491
RbCl	RbCl	-1.278
RbCl	RbCl	-1.1946
RbCl	RbCl	-1.108
RbCl	RbCl	-1.0097
RbCl	RbCl	-0.8972
RbCl	RbCl	-0.7683
RbCl	RbCl	-0.6162
RbCl	RbCl	-0.4314
RbCl	RbCl	-0.1992
RbCl	RbCl	0.0863
RbCl	RbCl	0.4347
RbCl	RbCl	0.8455
RbCl	RbCl	1.3247
RbCl	RbCl	1.8958
RbCl	RbCl	2.5394
RbCl	RbCl	3.2858
RbCl	RbCl	4.0811
RbCl	RbCl	4.9037
RbCl	RbCl	5.769
CsCl	CsCl	-1.6014
CsCl	CsCl	-1.5175
CsCl	CsCl	-1.4327
CsCl	CsCl	-1.3409
CsCl	CsCl	-1.2484
CsCl	CsCl	-1.1415
CsCl	CsCl	-1.0173
CsCl	CsCl	-0.8716
CsCl	CsCl	-0.6968
CsCl	CsCl	-0.4921
CsCl	CsCl	-0.2447
CsCl	CsCl	0.0494
CsCl	CsCl	0.4054
CsCl	CsCl	0.8252
CsCl	CsCl	1.3056
CsCl	CsCl	1.8757
CsCl	CsCl	2.5256
CsCl	CsCl	3.2781
CsCl	CsCl	4.0906
CsCl	CsCl	4.9322
CsCl	CsCl	5.8017
choline	choline	-1.5923
choline	choline	-1.502
choline	choline	-1.4198
choline	choline	-1.3342
choline	choline	-1.2498
choline	choline	-1.1536
choline	choline	-1.0395
choline	choline	-0.9096
choline	choline	-0.7566
choline	choline	-0.5806
choline	choline	-0.3709
choline	choline	-0.1228
choline	choline	0.1823
choline	choline	0.5407
choline	choline	0.9532
choline	choline	1.4595
choline	choline	2.0359
choline	choline	2.7139
choline	choline	3.4574
choline	choline	4.2152
choline	choline	5.0965
NDMG	NDMG	-1.5597
NDMG	NDMG	-1.4718
NDMG	NDMG	-1.3948
NDMG	NDMG	-1.3149
NDMG	NDMG	-1.2351
NDMG	NDMG	-1.1451
NDMG	NDMG	-1.0333
NDMG	NDMG	-0.9096
NDMG	NDMG	-0.7632
NDMG	NDMG	-0.5965
NDMG	NDMG	-0.3966
NDMG	NDMG	-0.16
NDMG	NDMG	0.1317
NDMG	NDMG	0.4751
NDMG	NDMG	0.8728
NDMG	NDMG	1.3724
NDMG	NDMG	1.9345
NDMG	NDMG	2.6142
NDMG	NDMG	3.3604
NDMG	NDMG	4.111
NDMG	NDMG	4.9667

## Sheet: ED Fig. 3d
ED Fig. 3d
Treatment	Test voltage (mV)	Current value (uA)		ON -130mV step	One-way ANOVA on Ranks: H = 0.812, D.F. = 4, P = 0.937
NaCl	-130	-1.3862		ON +70mV step	One-way ANOVA on Ranks: H = 2.585, D.F. = 4, P = 0.630
NaCl	-120	-1.3069
NaCl	-110	-1.2245
NaCl	-100	-1.1401
NaCl	-90	-1.0526
NaCl	-80	-0.96
NaCl	-70	-0.8562
NaCl	-60	-0.7388
NaCl	-50	-0.6085
NaCl	-40	-0.4554
NaCl	-30	-0.2805
NaCl	-20	-0.0704
NaCl	-10	0.1793
NaCl	0	0.4708
NaCl	10	0.807
NaCl	20	1.194
NaCl	30	1.6325
NaCl	40	2.1345
NaCl	50	2.6833
NaCl	60	3.2952
NaCl	70	3.9604
NaBr	-130	-1.4539
NaBr	-120	-1.3659
NaBr	-110	-1.2759
NaBr	-100	-1.1848
NaBr	-90	-1.0907
NaBr	-80	-0.9875
NaBr	-70	-0.8746
NaBr	-60	-0.7459
NaBr	-50	-0.6055
NaBr	-40	-0.4387
NaBr	-30	-0.2449
NaBr	-20	-0.0206
NaBr	-10	0.2449
NaBr	0	0.5465
NaBr	10	0.898
NaBr	20	1.2973
NaBr	30	1.7428
NaBr	40	2.2382
NaBr	50	2.784
NaBr	60	3.375
NaBr	70	4.0128
NaI	-130	-1.458
NaI	-120	-1.3613
NaI	-110	-1.2642
NaI	-100	-1.164
NaI	-90	-1.0602
NaI	-80	-0.9519
NaI	-70	-0.8298
NaI	-60	-0.6945
NaI	-50	-0.5495
NaI	-40	-0.3807
NaI	-30	-0.1879
NaI	-20	0.0328
NaI	-10	0.2902
NaI	0	0.5837
NaI	10	0.9219
NaI	20	1.2988
NaI	30	1.7261
NaI	40	2.196
NaI	50	2.7189
NaI	60	3.2819
NaI	70	3.9081
NaClO3	-130	-1.4564
NaClO3	-120	-1.3562
NaClO3	-110	-1.2652
NaClO3	-100	-1.1691
NaClO3	-90	-1.0704
NaClO3	-80	-0.9626
NaClO3	-70	-0.8501
NaClO3	-60	-0.7225
NaClO3	-50	-0.5801
NaClO3	-40	-0.4178
NaClO3	-30	-0.2317
NaClO3	-20	-0.0145
NaClO3	-10	0.2358
NaClO3	0	0.5221
NaClO3	10	0.8527
NaClO3	20	1.2261
NaClO3	30	1.6482
NaClO3	40	2.1162
NaClO3	50	2.6304
NaClO3	60	3.1945
NaClO3	70	3.8201
NaBrO3	-130	-1.4081
NaBrO3	-120	-1.3232
NaBrO3	-110	-1.2352
NaBrO3	-100	-1.1451
NaBrO3	-90	-1.0536
NaBrO3	-80	-0.9559
NaBrO3	-70	-0.8532
NaBrO3	-60	-0.7357
NaBrO3	-50	-0.607
NaBrO3	-40	-0.4631
NaBrO3	-30	-0.2932
NaBrO3	-20	-0.0999
NaBrO3	-10	0.1234
NaBrO3	0	0.3853
NaBrO3	10	0.6829
NaBrO3	20	1.0257
NaBrO3	30	1.4077
NaBrO3	40	1.84
NaBrO3	50	2.3191
NaBrO3	60	2.8455
NaBrO3	70	3.4289
NaCl	-130	-2.402
NaCl	-120	-2.2702
NaCl	-110	-2.1314
NaCl	-100	-1.9879
NaCl	-90	-1.8343
NaCl	-80	-1.666
NaCl	-70	-1.4824
NaCl	-60	-1.2764
NaCl	-50	-1.0434
NaCl	-40	-0.781
NaCl	-30	-0.4905
NaCl	-20	-0.1645
NaCl	-10	0.1986
NaCl	0	0.601
NaCl	10	1.0379
NaCl	20	1.5058
NaCl	30	2.0099
NaCl	40	2.5434
NaCl	50	3.1121
NaCl	60	3.7046
NaCl	70	4.3328
NaBr	-130	-2.3852
NaBr	-120	-2.2509
NaBr	-110	-2.109
NaBr	-100	-1.9625
NaBr	-90	-1.8008
NaBr	-80	-1.6268
NaBr	-70	-1.4335
NaBr	-60	-1.224
NaBr	-50	-0.9798
NaBr	-40	-0.7077
NaBr	-30	-0.4056
NaBr	-20	-0.0674
NaBr	-10	0.306
NaBr	0	0.7154
NaBr	10	1.1635
NaBr	20	1.6396
NaBr	30	2.1497
NaBr	40	2.6904
NaBr	50	3.254
NaBr	60	3.845
NaBr	70	4.4543
NaI	-130	-2.3119
NaI	-120	-2.1741
NaI	-110	-2.0307
NaI	-100	-1.8781
NaI	-90	-1.7133
NaI	-80	-1.5368
NaI	-70	-1.343
NaI	-60	-1.1279
NaI	-50	-0.8868
NaI	-40	-0.6187
NaI	-30	-0.3232
NaI	-20	0.006896
NaI	-10	0.3685
NaI	0	0.7648
NaI	10	1.1915
NaI	20	1.6518
NaI	30	2.1436
NaI	40	2.6629
NaI	50	3.2092
NaI	60	3.7773
NaI	70	4.375
NaClO3	-130	-2.3542
NaClO3	-120	-2.2128
NaClO3	-110	-2.0708
NaClO3	-100	-1.9239
NaClO3	-90	-1.7626
NaClO3	-80	-1.5907
NaClO3	-70	-1.403
NaClO3	-60	-1.1909
NaClO3	-50	-0.9559
NaClO3	-40	-0.6909
NaClO3	-30	-0.397
NaClO3	-20	-0.0719
NaClO3	-10	0.2892
NaClO3	0	0.6824
NaClO3	10	1.1091
NaClO3	20	1.5709
NaClO3	30	2.0607
NaClO3	40	2.5811
NaClO3	50	3.1238
NaClO3	60	3.698
NaClO3	70	4.2946
NaBrO3	-130	-2.2982
NaBrO3	-120	-2.1695
NaBrO3	-110	-2.0413
NaBrO3	-100	-1.901
NaBrO3	-90	-1.7499
NaBrO3	-80	-1.5938
NaBrO3	-70	-1.4142
NaBrO3	-60	-1.223
NaBrO3	-50	-1.0078
NaBrO3	-40	-0.7637
NaBrO3	-30	-0.4936
NaBrO3	-20	-0.195
NaBrO3	-10	0.1396
NaBrO3	0	0.5038
NaBrO3	10	0.9011
NaBrO3	20	1.3303
NaBrO3	30	1.7906
NaBrO3	40	2.282
NaBrO3	50	2.8018
NaBrO3	60	3.3511
NaBrO3	70	3.9233
NaCl	-130	-2.8292
NaCl	-120	-2.6639
NaCl	-110	-2.4894
NaCl	-100	-2.3165
NaCl	-90	-2.1273
NaCl	-80	-1.9249
NaCl	-70	-1.7041
NaCl	-60	-1.4625
NaCl	-50	-1.1924
NaCl	-40	-0.8908
NaCl	-30	-0.5587
NaCl	-20	-0.192
NaCl	-10	0.2134
NaCl	0	0.661
NaCl	10	1.1467
NaCl	20	1.6762
NaCl	30	2.2449
NaCl	40	2.8588
NaCl	50	3.5012
NaCl	60	4.1888
NaCl	70	4.9248
NaBr	-130	-2.7631
NaBr	-120	-2.6069
NaBr	-110	-2.4411
NaBr	-100	-2.2626
NaBr	-90	-2.0719
NaBr	-80	-1.8699
NaBr	-70	-1.6451
NaBr	-60	-1.3954
NaBr	-50	-1.1218
NaBr	-40	-0.8156
NaBr	-30	-0.4753
NaBr	-20	-0.1009
NaBr	-10	0.3131
NaBr	0	0.7683
NaBr	10	1.2607
NaBr	20	1.7968
NaBr	30	2.369
NaBr	40	2.9803
NaBr	50	3.6385
NaBr	60	4.3292
NaBr	70	5.0438
NaI	-130	-2.7087
NaI	-120	-2.5444
NaI	-110	-2.3699
NaI	-100	-2.1899
NaI	-90	-1.991
NaI	-80	-1.7845
NaI	-70	-1.5541
NaI	-60	-1.3054
NaI	-50	-1.0292
NaI	-40	-0.7215
NaI	-30	-0.3868
NaI	-20	-0.0216
NaI	-10	0.3823
NaI	0	0.8217
NaI	10	1.2993
NaI	20	1.813
NaI	30	2.3608
NaI	40	2.9488
NaI	50	3.5729
NaI	60	4.2204
NaI	70	4.9182
NaClO3	-130	-2.7361
NaClO3	-120	-2.5652
NaClO3	-110	-2.3959
NaClO3	-100	-2.2158
NaClO3	-90	-2.0296
NaClO3	-80	-1.8181
NaClO3	-70	-1.5983
NaClO3	-60	-1.3527
NaClO3	-50	-1.0806
NaClO3	-40	-0.7805
NaClO3	-30	-0.4519
NaClO3	-20	-0.0887
NaClO3	-10	0.3065
NaClO3	0	0.7403
NaClO3	10	1.2073
NaClO3	20	1.7118
NaClO3	30	2.254
NaClO3	40	2.8318
NaClO3	50	3.4371
NaClO3	60	4.0912
NaClO3	70	4.7809
NaBrO3	-130	-2.6827
NaBrO3	-120	-2.5215
NaBrO3	-110	-2.3628
NaBrO3	-100	-2.198
NaBrO3	-90	-2.0144
NaBrO3	-80	-1.8201
NaBrO3	-70	-1.6131
NaBrO3	-60	-1.3791
NaBrO3	-50	-1.1268
NaBrO3	-40	-0.8461
NaBrO3	-30	-0.5373
NaBrO3	-20	-0.1976
NaBrO3	-10	0.1747
NaBrO3	0	0.5781
NaBrO3	10	1.018
NaBrO3	20	1.4931
NaBrO3	30	2.0033
NaBrO3	40	2.546
NaBrO3	50	3.1217
NaBrO3	60	3.7377
NaBrO3	70	4.3719
NaCl	-130	-2.6324
NaCl	-120	-2.4625
NaCl	-110	-2.2952
NaCl	-100	-2.139
NaCl	-90	-1.9757
NaCl	-80	-1.8028
NaCl	-70	-1.6146
NaCl	-60	-1.4056
NaCl	-50	-1.1696
NaCl	-40	-0.8964
NaCl	-30	-0.578
NaCl	-20	-0.2133
NaCl	-10	0.22
NaCl	0	0.7195
NaCl	10	1.2917
NaCl	20	1.9397
NaCl	30	2.6624
NaCl	40	3.4681
NaCl	50	4.3495
NaCl	60	5.2936
NaCl	70	6.324
NaBr	-130	-2.462
NaBr	-120	-2.3201
NaBr	-110	-2.1756
NaBr	-100	-2.0256
NaBr	-90	-1.872
NaBr	-80	-1.7067
NaBr	-70	-1.5124
NaBr	-60	-1.3003
NaBr	-50	-1.0566
NaBr	-40	-0.7738
NaBr	-30	-0.4463
NaBr	-20	-0.0623
NaBr	-10	0.3894
NaBr	0	0.9061
NaBr	10	1.4992
NaBr	20	2.1553
NaBr	30	2.903
NaBr	40	3.726
NaBr	50	4.6156
NaBr	60	5.5753
NaBr	70	6.616
NaI	-130	-2.4015
NaI	-120	-2.2575
NaI	-110	-2.1029
NaI	-100	-1.9498
NaI	-90	-1.7855
NaI	-80	-1.6075
NaI	-70	-1.4178
NaI	-60	-1.2006
NaI	-50	-0.959
NaI	-40	-0.6747
NaI	-30	-0.3522
NaI	-20	0.0222
NaI	-10	0.4509
NaI	0	0.9423
NaI	10	1.4916
NaI	20	2.1202
NaI	30	2.8206
NaI	40	3.5785
NaI	50	4.4121
NaI	60	5.3195
NaI	70	6.3027
NaClO3	-130	-2.4167
NaClO3	-120	-2.2743
NaClO3	-110	-2.1293
NaClO3	-100	-1.9752
NaClO3	-90	-1.8176
NaClO3	-80	-1.6507
NaClO3	-70	-1.4646
NaClO3	-60	-1.257
NaClO3	-50	-1.0226
NaClO3	-40	-0.7469
NaClO3	-30	-0.4321
NaClO3	-20	-0.0694
NaClO3	-10	0.3507
NaClO3	0	0.8344
NaClO3	10	1.3812
NaClO3	20	1.9997
NaClO3	30	2.6838
NaClO3	40	3.4478
NaClO3	50	4.2661
NaClO3	60	5.1618
NaClO3	70	6.1231
NaBrO3	-130	-2.3582
NaBrO3	-120	-2.2229
NaBrO3	-110	-2.0851
NaBrO3	-100	-1.9401
NaBrO3	-90	-1.7972
NaBrO3	-80	-1.635
NaBrO3	-70	-1.4681
NaBrO3	-60	-1.2779
NaBrO3	-50	-1.0663
NaBrO3	-40	-0.8222
NaBrO3	-30	-0.5378
NaBrO3	-20	-0.2093
NaBrO3	-10	0.1681
NaBrO3	0	0.6091
NaBrO3	10	1.106
NaBrO3	20	1.6721
NaBrO3	30	2.3018
NaBrO3	40	3.0032
NaBrO3	50	3.7697
NaBrO3	60	4.613
NaBrO3	70	5.5168
NaCl	-130	-1.8028
NaCl	-120	-1.6899
NaCl	-110	-1.58
NaCl	-100	-1.4727
NaCl	-90	-1.3598
NaCl	-80	-1.2453
NaCl	-70	-1.1146
NaCl	-60	-0.9626
NaCl	-50	-0.7962
NaCl	-40	-0.6004
NaCl	-30	-0.372
NaCl	-20	-0.106
NaCl	-10	0.2119
NaCl	0	0.5827
NaCl	10	1.016
NaCl	20	1.5119
NaCl	30	2.075
NaCl	40	2.7062
NaCl	50	3.4055
NaCl	60	4.1649
NaCl	70	5.0036
NaBr	-130	-1.7382
NaBr	-120	-1.6339
NaBr	-110	-1.5317
NaBr	-100	-1.4239
NaBr	-90	-1.312
NaBr	-80	-1.1935
NaBr	-70	-1.0582
NaBr	-60	-0.9046
NaBr	-50	-0.7291
NaBr	-40	-0.5282
NaBr	-30	-0.2922
NaBr	-20	-0.0114
NaBr	-10	0.3151
NaBr	0	0.6981
NaBr	10	1.1396
NaBr	20	1.6493
NaBr	30	2.2209
NaBr	40	2.8593
NaBr	50	3.5729
NaBr	60	4.344
NaBr	70	5.1837
NaI	-130	-1.7006
NaI	-120	-1.5938
NaI	-110	-1.4849
NaI	-100	-1.3735
NaI	-90	-1.2535
NaI	-80	-1.1304
NaI	-70	-0.9915
NaI	-60	-0.8374
NaI	-50	-0.6574
NaI	-40	-0.4549
NaI	-30	-0.222
NaI	-20	0.0527
NaI	-10	0.3757
NaI	0	0.7414
NaI	10	1.1661
NaI	20	1.6487
NaI	30	2.1889
NaI	40	2.7952
NaI	50	3.4742
NaI	60	4.2143
NaI	70	5.0296
NaClO3	-130	-1.7306
NaClO3	-120	-1.6273
NaClO3	-110	-1.519
NaClO3	-100	-1.4101
NaClO3	-90	-1.2947
NaClO3	-80	-1.1752
NaClO3	-70	-1.0388
NaClO3	-60	-0.8868
NaClO3	-50	-0.7138
NaClO3	-40	-0.5145
NaClO3	-30	-0.2846
NaClO3	-20	-0.0135
NaClO3	-10	0.2978
NaClO3	0	0.663
NaClO3	10	1.0842
NaClO3	20	1.5633
NaClO3	30	2.105
NaClO3	40	2.7158
NaClO3	50	3.3877
NaClO3	60	4.1334
NaClO3	70	4.9477
NaBrO3	-130	-1.6665
NaBrO3	-120	-1.5704
NaBrO3	-110	-1.4717
NaBrO3	-100	-1.3735
NaBrO3	-90	-1.2693
NaBrO3	-80	-1.1543
NaBrO3	-70	-1.0343
NaBrO3	-60	-0.8969
NaBrO3	-50	-0.7433
NaBrO3	-40	-0.5679
NaBrO3	-30	-0.3619
NaBrO3	-20	-0.1218
NaBrO3	-10	0.1615
NaBrO3	0	0.4886
NaBrO3	10	0.8665
NaBrO3	20	1.3049
NaBrO3	30	1.7993
NaBrO3	40	2.3552
NaBrO3	50	2.9757
NaBrO3	60	3.6654
NaBrO3	70	4.4304

## Sheet: Ed Fig. 3e
ED Fig. 3e
Treatment	Test voltage (mV)	Current value (uA)		ON -130mV step	One-way ANOVA: F(2,12) = 0.594, P = 0.567
NaCl	-130	-1.3409		ON +70mV step	One-way ANOVA: F(2,12) = 112.963, P < 0.001
NaCl	-120	-1.2651
NaCl	-110	-1.1917
NaCl	-100	-1.1128		ON +70mV step:	Dunnett`s test vs a control	P value
NaCl	-90	-1.0274			NaCl vs. 50%NacL:50%Na-MES	P < 0.001
NaCl	-80	-0.9397			NaCl vs. Na-MES	P < 0.001
NaCl	-70	-0.8326
NaCl	-60	-0.7151
NaCl	-50	-0.5845
NaCl	-40	-0.4319
NaCl	-30	-0.242
NaCl	-20	-0.0167
NaCl	-10	0.2592
NaCl	0	0.6004
NaCl	10	0.9959
NaCl	20	1.4728
NaCl	30	2.0223
NaCl	40	2.6805
NaCl	50	3.3894
NaCl	60	4.1504
NaCl	70	5.052
50% NA MES	-130	-1.3034
50% NA MES	-120	-1.2288
50% NA MES	-110	-1.1551
50% NA MES	-100	-1.0822
50% NA MES	-90	-0.9964
50% NA MES	-80	-0.9145
50% NA MES	-70	-0.8191
50% NA MES	-60	-0.7146
50% NA MES	-50	-0.6059
50% NA MES	-40	-0.4845
50% NA MES	-30	-0.3418
50% NA MES	-20	-0.1787
50% NA MES	-10	0.0179
50% NA MES	0	0.2414
50% NA MES	10	0.4929
50% NA MES	20	0.7936
50% NA MES	30	1.1409
50% NA MES	40	1.5413
50% NA MES	50	1.9743
50% NA MES	60	2.4462
50% NA MES	70	2.9985
Na-MES	-130	-1.209
Na-MES	-120	-1.1378
Na-MES	-110	-1.0663
Na-MES	-100	-0.9981
Na-MES	-90	-0.9245
Na-MES	-80	-0.8554
Na-MES	-70	-0.7759
Na-MES	-60	-0.6942
Na-MES	-50	-0.6171
Na-MES	-40	-0.5359
Na-MES	-30	-0.4437
Na-MES	-20	-0.3471
Na-MES	-10	-0.2436
Na-MES	0	-0.1276
Na-MES	10	-0.0145
Na-MES	20	0.1197
Na-MES	30	0.2738
Na-MES	40	0.468
Na-MES	50	0.6703
Na-MES	60	0.8605
Na-MES	70	1.1271
NaCl	-130	-1.6838
NaCl	-120	-1.5982
NaCl	-110	-1.5055
NaCl	-100	-1.4081
NaCl	-90	-1.2987
NaCl	-80	-1.1819
NaCl	-70	-1.0564
NaCl	-60	-0.9127
NaCl	-50	-0.7446
NaCl	-40	-0.5457
NaCl	-30	-0.3094
NaCl	-20	-0.0243
NaCl	-10	0.3193
NaCl	0	0.7256
NaCl	10	1.2054
NaCl	20	1.7626
NaCl	30	2.4011
NaCl	40	3.1202
NaCl	50	3.9218
NaCl	60	4.8028
NaCl	70	5.74
50% NA MES	-130	-1.6945
50% NA MES	-120	-1.6021
50% NA MES	-110	-1.5037
50% NA MES	-100	-1.4064
50% NA MES	-90	-1.3
50% NA MES	-80	-1.2026
50% NA MES	-70	-1.078
50% NA MES	-60	-0.9367
50% NA MES	-50	-0.7868
50% NA MES	-40	-0.6159
50% NA MES	-30	-0.4196
50% NA MES	-20	-0.1916
50% NA MES	-10	0.0711
50% NA MES	0	0.3682
50% NA MES	10	0.7054
50% NA MES	20	1.0924
50% NA MES	30	1.532
50% NA MES	40	2.0077
50% NA MES	50	2.5898
50% NA MES	60	3.1702
50% NA MES	70	3.78
Na-MES	-130	-1.5093
Na-MES	-120	-1.4254
Na-MES	-110	-1.3371
Na-MES	-100	-1.2519
Na-MES	-90	-1.1579
Na-MES	-80	-1.0625
Na-MES	-70	-0.9672
Na-MES	-60	-0.8641
Na-MES	-50	-0.7563
Na-MES	-40	-0.6409
Na-MES	-30	-0.5131
Na-MES	-20	-0.3748
Na-MES	-10	-0.2204
Na-MES	0	-0.0582
Na-MES	10	0.1157
Na-MES	20	0.3102
Na-MES	30	0.5287
Na-MES	40	0.7667
Na-MES	50	1.0406
Na-MES	60	1.3372
Na-MES	70	1.6376
NaCl	-130	-2.0478
NaCl	-120	-1.9432
NaCl	-110	-1.8353
NaCl	-100	-1.7085
NaCl	-90	-1.5799
NaCl	-80	-1.4498
NaCl	-70	-1.2825
NaCl	-60	-1.0997
NaCl	-50	-0.8925
NaCl	-40	-0.6518
NaCl	-30	-0.3631
NaCl	-20	-0.0237
NaCl	-10	0.3791
NaCl	0	0.8459
NaCl	10	1.3768
NaCl	20	1.9707
NaCl	30	2.628
NaCl	40	3.3789
NaCl	50	4.1789
NaCl	60	5.0336
NaCl	70	5.9861
50% NA MES	-130	-2.0332
50% NA MES	-120	-1.9197
50% NA MES	-110	-1.8085
50% NA MES	-100	-1.6885
50% NA MES	-90	-1.5722
50% NA MES	-80	-1.432
50% NA MES	-70	-1.2837
50% NA MES	-60	-1.1192
50% NA MES	-50	-0.9371
50% NA MES	-40	-0.7364
50% NA MES	-30	-0.5059
50% NA MES	-20	-0.2344
50% NA MES	-10	0.0765
50% NA MES	0	0.4223
50% NA MES	10	0.8015
50% NA MES	20	1.2382
50% NA MES	30	1.7087
50% NA MES	40	2.2386
50% NA MES	50	2.8192
50% NA MES	60	3.4394
50% NA MES	70	4.0859
Na-MES	-130	-1.8691
Na-MES	-120	-1.7687
Na-MES	-110	-1.6644
Na-MES	-100	-1.5542
Na-MES	-90	-1.4437
Na-MES	-80	-1.3378
Na-MES	-70	-1.2132
Na-MES	-60	-1.0832
Na-MES	-50	-0.9523
Na-MES	-40	-0.8137
Na-MES	-30	-0.6548
Na-MES	-20	-0.4838
Na-MES	-10	-0.2957
Na-MES	0	-0.0943
Na-MES	10	0.1144
Na-MES	20	0.3417
Na-MES	30	0.5929
Na-MES	40	0.8827
Na-MES	50	1.1948
Na-MES	60	1.526
Na-MES	70	1.8908
NaCl	-130	-1.7979
NaCl	-120	-1.7129
NaCl	-110	-1.6041
NaCl	-100	-1.4838
NaCl	-90	-1.3904
NaCl	-80	-1.2936
NaCl	-70	-1.1769
NaCl	-60	-1.0042
NaCl	-50	-0.8171
NaCl	-40	-0.6023
NaCl	-30	-0.3595
NaCl	-20	-0.0794
NaCl	-10	0.251
NaCl	0	0.6461
NaCl	10	1.0942
NaCl	20	1.6062
NaCl	30	2.1361
NaCl	40	2.7327
NaCl	50	3.4352
NaCl	60	4.2151
NaCl	70	4.833
50% NA MES	-130	-1.7377
50% NA MES	-120	-1.6391
50% NA MES	-110	-1.5504
50% NA MES	-100	-1.4601
50% NA MES	-90	-1.3662
50% NA MES	-80	-1.2544
50% NA MES	-70	-1.1328
50% NA MES	-60	-0.9784
50% NA MES	-50	-0.8246
50% NA MES	-40	-0.6571
50% NA MES	-30	-0.4541
50% NA MES	-20	-0.2187
50% NA MES	-10	0.0477
50% NA MES	0	0.3498
50% NA MES	10	0.6641
50% NA MES	20	1.0209
50% NA MES	30	1.4048
50% NA MES	40	1.8605
50% NA MES	50	2.4105
50% NA MES	60	2.9592
50% NA MES	70	3.4864
Na-MES	-130	-1.6183
Na-MES	-120	-1.5411
Na-MES	-110	-1.4263
Na-MES	-100	-1.3242
Na-MES	-90	-1.2457
Na-MES	-80	-1.1702
Na-MES	-70	-1.0822
Na-MES	-60	-0.9649
Na-MES	-50	-0.852
Na-MES	-40	-0.7346
Na-MES	-30	-0.5646
Na-MES	-20	-0.4055
Na-MES	-10	-0.2345
Na-MES	0	-0.0525
Na-MES	10	0.1068
Na-MES	20	0.3057
Na-MES	30	0.522
Na-MES	40	0.8124
Na-MES	50	1.181
Na-MES	60	1.5576
Na-MES	70	1.8123
NaCl	-130	-1.6051
NaCl	-120	-1.5192
NaCl	-110	-1.4214
NaCl	-100	-1.3334
NaCl	-90	-1.2443
NaCl	-80	-1.1444
NaCl	-70	-1.0129
NaCl	-60	-0.8761
NaCl	-50	-0.7127
NaCl	-40	-0.5347
NaCl	-30	-0.3132
NaCl	-20	-0.0486
NaCl	-10	0.2784
NaCl	0	0.6723
NaCl	10	1.1294
NaCl	20	1.6682
NaCl	30	2.2661
NaCl	40	3.0081
NaCl	50	3.8219
NaCl	60	4.6735
NaCl	70	5.5925
50% NA MES	-130	-1.6017
50% NA MES	-120	-1.5111
50% NA MES	-110	-1.405
50% NA MES	-100	-1.3069
50% NA MES	-90	-1.2033
50% NA MES	-80	-1.1
50% NA MES	-70	-0.9885
50% NA MES	-60	-0.8658
50% NA MES	-50	-0.7306
50% NA MES	-40	-0.5882
50% NA MES	-30	-0.3962
50% NA MES	-20	-0.1827
50% NA MES	-10	0.0635
50% NA MES	0	0.3416
50% NA MES	10	0.6555
50% NA MES	20	1.0218
50% NA MES	30	1.4382
50% NA MES	40	1.9056
50% NA MES	50	2.4366
50% NA MES	60	3.0007
50% NA MES	70	3.6068
Na-MES	-130	-1.4638
Na-MES	-120	-1.3766
Na-MES	-110	-1.2764
Na-MES	-100	-1.1965
Na-MES	-90	-1.1157
Na-MES	-80	-1.0298
Na-MES	-70	-0.9284
Na-MES	-60	-0.8265
Na-MES	-50	-0.7192
Na-MES	-40	-0.616
Na-MES	-30	-0.4932
Na-MES	-20	-0.3645
Na-MES	-10	-0.2188
Na-MES	0	-0.058
Na-MES	10	0.1108
Na-MES	20	0.3049
Na-MES	30	0.5075
Na-MES	40	0.7814
Na-MES	50	1.0806
Na-MES	60	1.3644
Na-MES	70	1.6777

## Sheet: ED Fig. 4g
ED Fig 4g
		DspE WT
ml	mAU
0.00063	-0.006062
0.001296	-0.007399
0.001962	-0.008291
0.002628	-0.008751
0.003294	-0.008563
0.00396	-0.009071
0.004625	-0.008742
0.005291	-0.008644
0.005957	-0.007633
0.006623	-0.006978
0.007289	-0.008184
0.007955	-0.009247
0.008621	-0.009475
0.009286	-0.009262
0.009952	-0.008977
0.010618	-0.008272
0.011284	-0.009
0.01195	-0.009316
0.012615	-0.009668
0.013281	-0.01024
0.013947	-0.009189
0.014613	-0.00915
0.015279	-0.00952
0.015945	-0.008871
0.016611	-0.010149
0.017276	-0.010232
0.017942	-0.010317
0.018608	-0.009554
0.019274	-0.010192
0.01994	-0.010424
0.020606	-0.009792
0.021271	-0.010474
0.021937	-0.010011
0.022603	-0.010551
0.023269	-0.010875
0.023935	-0.011313
0.024601	-0.011497
0.025266	-0.011121
0.025932	-0.010482
0.026598	-0.010295
0.027264	-0.010513
0.02793	-0.01084
0.028596	-0.011006
0.029262	-0.010684
0.029927	-0.01068
0.030593	-0.009822
0.031259	-0.00898
0.031925	-0.008038
0.032591	-0.007214
0.033257	-0.00758
0.033922	-0.007701
0.034588	-0.006634
0.035254	-0.00691
0.03592	-0.006885
0.036586	-0.007071
0.037252	-0.007649
0.037917	-0.007295
0.038583	-0.007206
0.039249	-0.006595
0.039915	-0.005349
0.040581	-0.004534
0.041247	-0.003854
0.041913	-0.003919
0.042578	-0.004438
0.043244	-0.004449
0.04391	-0.004196
0.044576	-0.004437
0.045242	-0.003498
0.045907	-0.003047
0.046573	-0.002559
0.047239	-0.002275
0.047905	-0.002098
0.048571	-0.001829
0.049237	-0.00165
0.049903	-0.001442
0.050568	-0.001637
0.051234	-0.002065
0.0519	-0.002642
0.052566	-0.002297
0.053232	-0.002363
0.053898	-0.00303
0.054564	-0.003534
0.055229	-0.003678
0.055895	-0.003857
0.056561	-0.004196
0.057227	-0.004408
0.057893	-0.004972
0.058558	-0.005506
0.059224	-0.004945
0.05989	-0.004209
0.060556	-0.003555
0.061222	-0.002718
0.061888	-0.001969
0.062554	-0.001659
0.063219	-0.001453
0.063885	-0.001209
0.064551	-0.001341
0.065217	-0.001078
0.065883	-0.000898
0.066549	-3.9e-05
0.067214	0.000557
0.06788	0.001084
0.068546	0.001944
0.069212	0.002593
0.069878	0.00315
0.070544	0.00311
0.071209	0.002837
0.071875	0.003065
0.072541	0.002766
0.073207	0.002534
0.073873	0.002683
0.074539	0.003092
0.075205	0.00349
0.07587	0.004751
0.076536	0.005026
0.077202	0.00562
0.077868	0.005491
0.078534	0.005027
0.0792	0.004649
0.079865	0.004118
0.080531	0.004195
0.081197	0.003622
0.081863	0.004075
0.082529	0.00475
0.083194	0.00564
0.08386	0.006791
0.084526	0.007504
0.085192	0.007248
0.085858	0.00741
0.086524	0.008171
0.08719	0.01019
0.087856	0.011367
0.088521	0.012367
0.089187	0.013562
0.089853	0.014517
0.090519	0.016134
0.091185	0.017092
0.091851	0.017347
0.092516	0.01627
0.093182	0.016437
0.093848	0.01674
0.094514	0.016755
0.09518	0.01752
0.095845	0.017353
0.096511	0.017685
0.097177	0.017835
0.097843	0.01784
0.098509	0.017777
0.099175	0.01911
0.099841	0.019258
0.100507	0.01874
0.101172	0.018352
0.101838	0.017735
0.102504	0.01813
0.10317	0.01764
0.103836	0.01801
0.104501	0.01844
0.105167	0.017664
0.105833	0.016877
0.106499	0.017067
0.107165	0.016345
0.107831	0.015394
0.108497	0.015099
0.109162	0.013851
0.109828	0.014127
0.110494	0.014013
0.11116	0.014304
0.111826	0.014091
0.112492	0.014329
0.113158	0.014657
0.113823	0.015014
0.114489	0.015497
0.115155	0.015523
0.115821	0.015093
0.116487	0.014567
0.117152	0.013563
0.117818	0.012716
0.118484	0.012596
0.11915	0.012785
0.119816	0.012508
0.120482	0.011305
0.121148	0.009658
0.121813	0.009175
0.122479	0.008851
0.123145	0.007535
0.123811	0.007333
0.124477	0.005665
0.125143	0.005724
0.125808	0.005462
0.126474	0.005915
0.12714	0.006274
0.127806	0.005916
0.128472	0.005773
0.129138	0.005059
0.129803	0.00477
0.130469	0.004013
0.131135	0.003353
0.131801	0.003163
0.132467	0.002419
0.133133	0.00139
0.133799	0.000802
0.134464	0.000872
0.13513	0.001092
0.135796	0.001294
0.136462	0.000961
0.137128	0.000765
0.137794	0.001288
0.138459	0.000188
0.139125	-0.000318
0.139791	-7.1e-05
0.140457	0.000497
0.141123	-0.000366
0.141788	3.9e-05
0.142454	0.000424
0.14312	0.000489
0.143786	8.9e-05
0.144452	-0.001263
0.145118	-0.001541
0.145784	-0.00174
0.14645	-0.001524
0.147115	-0.002655
0.147781	-0.00169
0.148447	-0.002591
0.149113	-0.002188
0.149779	-0.002297
0.150445	-0.002346
0.15111	-0.001451
0.151776	-0.001855
0.152442	-0.002518
0.153108	-0.00285
0.153774	-0.00313
0.154439	-0.002683
0.155105	-0.003074
0.155771	-0.002579
0.156437	-0.002031
0.157103	-0.001464
0.157769	-0.001558
0.158435	-0.00099
0.159101	-0.001113
0.159766	-0.001274
0.160432	-0.001076
0.161098	-0.001632
0.161764	-0.001335
0.16243	-0.001681
0.163095	-0.000362
0.163761	-0.000946
0.164427	-0.000531
0.165093	-0.001342
0.165759	-0.000117
0.166425	-2.4e-05
0.167091	-0.000222
0.167756	-0.000517
0.168422	-0.000895
0.169088	-0.001807
0.169754	-0.001852
0.17042	-0.000814
0.171086	-0.001091
0.171751	-0.000415
0.172417	0.000169
0.173083	0.000804
0.173749	-1e-05
0.174415	0.001109
0.175081	0.001292
0.175746	0.001304
0.176412	0.001368
0.177078	0.001788
0.177744	0.0022
0.17841	0.002038
0.179076	0.001718
0.179742	0.001917
0.180407	0.002677
0.181073	0.001119
0.181739	0.001158
0.182405	0.000157
0.183071	-4.4e-05
0.183737	3.5e-05
0.184402	-0.001268
0.185068	-0.000939
0.185734	-2.3e-05
0.1864	8e-06
0.187066	-0.000449
0.187732	-4.3e-05
0.188397	0.000688
0.189063	0.000583
0.189729	0.000534
0.190395	0.000635
0.191061	0.001089
0.191727	0.001828
0.192393	0.002213
0.193058	0.001876
0.193724	0.00127
0.19439	0.001653
0.195056	0.000822
0.195722	0.000853
0.196388	-0.00106
0.197053	-0.000641
0.197719	-0.000604
0.198385	-0.000508
0.199051	-0.001891
0.199717	-0.001302
0.200382	-0.001276
0.201048	-0.000985
0.201714	-0.000989
0.20238	-0.000536
0.203046	-0.000305
0.203712	-0.001526
0.204378	-0.001149
0.205044	-0.001816
0.205709	-0.00229
0.206375	-0.002866
0.207041	-0.002441
0.207707	-0.001795
0.208373	-0.001747
0.209038	-0.001512
0.209704	-0.00056
0.21037	-0.000858
0.211036	-0.000557
0.211702	0.000504
0.212368	0.001115
0.213033	0.001284
0.213699	0.000257
0.214365	0.000688
0.215031	0.001368
0.215697	0.002276
0.216363	0.003202
0.217029	0.004575
0.217695	0.005813
0.21836	0.00651
0.219026	0.006434
0.219692	0.007535
0.220358	0.008809
0.221024	0.009199
0.221689	0.010601
0.222355	0.011564
0.223021	0.011613
0.223687	0.01264
0.224353	0.013279
0.225019	0.014547
0.225685	0.015198
0.22635	0.017152
0.227016	0.018802
0.227682	0.01959
0.228348	0.021411
0.229014	0.023781
0.22968	0.027043
0.230345	0.029985
0.231011	0.032858
0.231677	0.036222
0.232343	0.039795
0.233009	0.042777
0.233675	0.046201
0.23434	0.049867
0.235006	0.053694
0.235672	0.058091
0.236338	0.062506
0.237004	0.066437
0.23767	0.071551
0.238336	0.077267
0.239001	0.082641
0.239667	0.087808
0.240333	0.092629
0.240999	0.09708
0.241665	0.103124
0.242331	0.108484
0.242996	0.113708
0.243662	0.12004
0.244328	0.126739
0.244994	0.132651
0.24566	0.138663
0.246325	0.145076
0.246991	0.152674
0.247657	0.159658
0.248323	0.166797
0.248989	0.173381
0.249655	0.179453
0.250321	0.186298
0.250987	0.194055
0.251652	0.2007
0.252318	0.208243
0.252984	0.215508
0.25365	0.221705
0.254316	0.227959
0.254982	0.234452
0.255647	0.240851
0.256313	0.247619
0.256979	0.254519
0.257645	0.260944
0.258311	0.266979
0.258976	0.274242
0.259642	0.28081
0.260308	0.286683
0.260974	0.292921
0.26164	0.298927
0.262306	0.303924
0.262972	0.308527
0.263638	0.313286
0.264303	0.318097
0.264969	0.321956
0.265635	0.326291
0.266301	0.331504
0.266967	0.336511
0.267632	0.340356
0.268298	0.343973
0.268964	0.347387
0.26963	0.351003
0.270296	0.35439
0.270962	0.356922
0.271627	0.359553
0.272293	0.361922
0.272959	0.364722
0.273625	0.366997
0.274291	0.368488
0.274957	0.369958
0.275623	0.371375
0.276289	0.373023
0.276954	0.374042
0.27762	0.374497
0.278286	0.375129
0.278952	0.376157
0.279618	0.376976
0.280283	0.377448
0.280949	0.377238
0.281615	0.377566
0.282281	0.3784
0.282947	0.378674
0.283613	0.3778
0.284279	0.376903
0.284944	0.376898
0.28561	0.376185
0.286276	0.375575
0.286942	0.374923
0.287608	0.374409
0.288274	0.373436
0.288939	0.372587
0.289605	0.371859
0.290271	0.370713
0.290937	0.36928
0.291603	0.368292
0.292269	0.366844
0.292934	0.364809
0.2936	0.363635
0.294266	0.362654
0.294932	0.361309
0.295598	0.360336
0.296264	0.35984
0.29693	0.358597
0.297595	0.357469
0.298261	0.357107
0.298927	0.356415
0.299593	0.354467
0.300259	0.352144
0.300925	0.35036
0.30159	0.348755
0.302256	0.346987
0.302922	0.345179
0.303588	0.343173
0.304254	0.34121
0.304919	0.339382
0.305585	0.337981
0.306251	0.336459
0.306917	0.334949
0.307583	0.333643
0.308249	0.331837
0.308915	0.330499
0.309581	0.328729
0.310246	0.326692
0.310912	0.324868
0.311578	0.323347
0.312244	0.321841
0.31291	0.31984
0.313576	0.318046
0.314241	0.316197
0.314907	0.313671
0.315573	0.310796
0.316239	0.308006
0.316905	0.305654
0.31757	0.303055
0.318236	0.300747
0.318902	0.298616
0.319568	0.297008
0.320234	0.295907
0.3209	0.294579
0.321566	0.292912
0.322232	0.291153
0.322897	0.289564
0.323563	0.288267
0.324229	0.287337
0.324895	0.285613
0.325561	0.283695
0.326226	0.282314
0.326892	0.28105
0.327558	0.279786
0.328224	0.278474
0.32889	0.276336
0.329556	0.274231
0.330221	0.272308
0.330887	0.270428
0.331553	0.267718
0.332219	0.264965
0.332885	0.262833
0.333551	0.261764
0.334217	0.261129
0.334882	0.260403
0.335548	0.258461
0.336214	0.256937
0.33688	0.256166
0.337546	0.25447
0.338212	0.252455
0.338877	0.250666
0.339543	0.249104
0.340209	0.247312
0.340875	0.245817
0.341541	0.244168
0.342207	0.242683
0.342872	0.241623
0.343538	0.240668
0.344204	0.239216
0.34487	0.23848
0.345536	0.236666
0.346202	0.234816
0.346868	0.233429
0.347533	0.232248
0.348199	0.230559
0.348865	0.230284
0.349531	0.229957
0.350197	0.229575
0.350863	0.228485
0.351528	0.227515
0.352194	0.226015
0.35286	0.225397
0.353526	0.22421
0.354192	0.223184
0.354858	0.222302
0.355524	0.221033
0.356189	0.218673
0.356855	0.217214
0.357521	0.215954
0.358187	0.215165
0.358853	0.215178
0.359519	0.21285
0.360184	0.211758
0.36085	0.20975
0.361516	0.209391
0.362182	0.209001
0.362848	0.207785
0.363513	0.20751
0.364179	0.206863
0.364845	0.206266
0.365511	0.20507
0.366177	0.204081
0.366843	0.202779
0.367509	0.200781
0.368175	0.200198
0.36884	0.200388
0.369506	0.199445
0.370172	0.197405
0.370838	0.197674
0.371504	0.197345
0.372169	0.196163
0.372835	0.196131
0.373501	0.195453
0.374167	0.194737
0.374833	0.194173
0.375499	0.193175
0.376164	0.191878
0.37683	0.190412
0.377496	0.188402
0.378162	0.185913
0.378828	0.185362
0.379494	0.184317
0.38016	0.183612
0.380826	0.183305
0.381491	0.181811
0.382157	0.181054
0.382823	0.179205
0.383489	0.178983
0.384155	0.178721
0.38482	0.178422
0.385486	0.178027
0.386152	0.176299
0.386818	0.175175
0.387484	0.173482
0.38815	0.171957
0.388815	0.171117
0.389481	0.1704
0.390147	0.169566
0.390813	0.168777
0.391479	0.167655
0.392145	0.167149
0.392811	0.167808
0.393476	0.166967
0.394142	0.166388
0.394808	0.164882
0.395474	0.164118
0.39614	0.164143
0.396806	0.163036
0.397471	0.161785
0.398137	0.161267
0.398803	0.161063
0.399469	0.161096
0.400135	0.160449
0.400801	0.160058
0.401466	0.158598
0.402132	0.157012
0.402798	0.155548
0.403464	0.154202
0.40413	0.15343
0.404796	0.152667
0.405462	0.151691
0.406127	0.150261
0.406793	0.148914
0.407459	0.148262
0.408125	0.147697
0.408791	0.14645
0.409456	0.145269
0.410122	0.144568
0.410788	0.14406
0.411454	0.14405
0.41212	0.143511
0.412786	0.143356
0.413452	0.143526
0.414118	0.142645
0.414783	0.14183
0.415449	0.141363
0.416115	0.139888
0.416781	0.139871
0.417447	0.139288
0.418113	0.138845
0.418778	0.138377
0.419444	0.137457
0.42011	0.136821
0.420776	0.135903
0.421442	0.135159
0.422107	0.134861
0.422773	0.134573
0.423439	0.13437
0.424105	0.134001
0.424771	0.132739
0.425437	0.131695
0.426103	0.131234
0.426769	0.129786
0.427434	0.128486
0.4281	0.127682
0.428766	0.127102
0.429432	0.126652
0.430098	0.125533
0.430763	0.124757
0.431429	0.124677
0.432095	0.124762
0.432761	0.124584
0.433427	0.123867
0.434093	0.123229
0.434758	0.122515
0.435424	0.121751
0.43609	0.121827
0.436756	0.121149
0.437422	0.121275
0.438088	0.120991
0.438754	0.120064
0.43942	0.119619
0.440085	0.119637
0.440751	0.119159
0.441417	0.118178
0.442083	0.117679
0.442749	0.117415
0.443414	0.117209
0.44408	0.116691
0.444746	0.116636
0.445412	0.1169
0.446078	0.116846
0.446744	0.116148
0.447409	0.115462
0.448075	0.114887
0.448741	0.113997
0.449407	0.11408
0.450073	0.113301
0.450739	0.113142
0.451405	0.112362
0.45207	0.111193
0.452736	0.110353
0.453402	0.109241
0.454068	0.108319
0.454734	0.108186
0.4554	0.107232
0.456065	0.10671
0.456731	0.105934
0.457397	0.10479
0.458063	0.104285
0.458729	0.104339
0.459395	0.103341
0.46006	0.10337
0.460726	0.102801
0.461392	0.103014
0.462058	0.103134
0.462724	0.10272
0.46339	0.10271
0.464056	0.10238
0.464721	0.102393
0.465387	0.101793
0.466053	0.1013
0.466719	0.100623
0.467385	0.099943
0.46805	0.100353
0.468716	0.100918
0.469382	0.100224
0.470048	0.100247
0.470714	0.100275
0.47138	0.099897
0.472046	0.099533
0.472712	0.099364
0.473377	0.099186
0.474043	0.099209
0.474709	0.098676
0.475375	0.098206
0.476041	0.098182
0.476707	0.098182
0.477372	0.09746
0.478038	0.097143
0.478704	0.096208
0.47937	0.09577
0.480036	0.095216
0.480701	0.094174
0.481367	0.093767
0.482033	0.093454
0.482699	0.093263
0.483365	0.094109
0.484031	0.09372
0.484697	0.093653
0.485363	0.09302
0.486028	0.092897
0.486694	0.092777
0.48736	0.093019
0.488026	0.092514
0.488692	0.092704
0.489357	0.092398
0.490023	0.09212
0.490689	0.091986
0.491355	0.091917
0.492021	0.091479
0.492687	0.091029
0.493352	0.091003
0.494018	0.091257
0.494684	0.090412
0.49535	0.090262
0.496016	0.08998
0.496682	0.089919
0.497348	0.08942
0.498013	0.08863
0.498679	0.087914
0.499345	0.087172
0.500011	0.087222
0.500677	0.087536
0.501343	0.086809
0.502008	0.085799
0.502674	0.085649
0.50334	0.084971
0.504006	0.084394
0.504672	0.083845
0.505338	0.082957
0.506003	0.082198
0.506669	0.081189
0.507335	0.080179
0.508001	0.079494
0.508667	0.079504
0.509333	0.078392
0.509999	0.077117
0.510664	0.076702
0.51133	0.076366
0.511996	0.075927
0.512662	0.075055
0.513328	0.074381
0.513994	0.074431
0.514659	0.07431
0.515325	0.07418
0.515991	0.073702
0.516657	0.072213
0.517323	0.070938
0.517989	0.070291
0.518654	0.070264
0.51932	0.070019
0.519986	0.069617
0.520652	0.069216
0.521318	0.069163
0.521984	0.06895
0.52265	0.068046
0.523315	0.067528
0.523981	0.067771
0.524647	0.06776
0.525313	0.067466
0.525979	0.067168
0.526644	0.065957
0.52731	0.064926
0.527976	0.065019
0.528642	0.065038
0.529308	0.064977
0.529974	0.064593
0.53064	0.063752
0.531305	0.062935
0.531971	0.062907
0.532637	0.062847
0.533303	0.062129
0.533969	0.061266
0.534635	0.060566
0.5353	0.059552
0.535966	0.059032
0.536632	0.058497
0.537298	0.057937
0.537964	0.058133
0.53863	0.058332
0.539295	0.058708
0.539961	0.05845
0.540627	0.05848
0.541293	0.058661
0.541959	0.058306
0.542625	0.057898
0.543291	0.058204
0.543957	0.058472
0.544622	0.058333
0.545288	0.058785
0.545954	0.058831
0.54662	0.058867
0.547286	0.059277
0.547951	0.059397
0.548617	0.059001
0.549283	0.058479
0.549949	0.059108
0.550615	0.059829
0.551281	0.059662
0.551946	0.059389
0.552612	0.059474
0.553278	0.059534
0.553944	0.059408
0.55461	0.058774
0.555276	0.058324
0.555942	0.058677
0.556607	0.059046
0.557273	0.058389
0.557939	0.057899
0.558605	0.057897
0.559271	0.057868
0.559937	0.058429
0.560602	0.058598
0.561268	0.058243
0.561934	0.057359
0.5626	0.057369
0.563266	0.057261
0.563932	0.057067
0.564597	0.057177
0.565263	0.057323
0.565929	0.057349
0.566595	0.057573
0.567261	0.057389
0.567927	0.057234
0.568593	0.057611
0.569258	0.05737
0.569924	0.057381
0.57059	0.057358
0.571256	0.056792
0.571922	0.055555
0.572587	0.05475
0.573253	0.054803
0.573919	0.054892
0.574585	0.054413
0.575251	0.054511
0.575917	0.054834
0.576583	0.053814
0.577248	0.053669
0.577914	0.052919
0.57858	0.052223
0.579246	0.052397
0.579912	0.052189
0.580578	0.052239
0.581244	0.051698
0.581909	0.051731
0.582575	0.051991
0.583241	0.05195
0.583907	0.051368
0.584573	0.05134
0.585238	0.051418
0.585904	0.050958
0.58657	0.050338
0.587236	0.050038
0.587902	0.049961
0.588568	0.050289
0.589234	0.050137
0.589899	0.049497
0.590565	0.049728
0.591231	0.049589
0.591897	0.050074
0.592563	0.050079
0.593229	0.049956
0.593894	0.0501
0.59456	0.049916
0.595226	0.049589
0.595892	0.048316
0.596558	0.048182
0.597224	0.047846
0.597889	0.046935
0.598555	0.045991
0.599221	0.045717
0.599887	0.044994
0.600553	0.045002
0.601219	0.04561
0.601885	0.045848
0.602551	0.045257
0.603216	0.046366
0.603882	0.045816
0.604548	0.04604
0.605214	0.046432
0.60588	0.047347
0.606545	0.047161
0.607211	0.046827
0.607877	0.046976
0.608543	0.046133
0.609209	0.045504
0.609875	0.046028
0.61054	0.045212
0.611206	0.045554
0.611872	0.045436
0.612538	0.045575
0.613204	0.045614
0.61387	0.044357
0.614536	0.044114
0.615201	0.043613
0.615867	0.043804
0.616533	0.042789
0.617199	0.042202
0.617865	0.041993
0.618531	0.040932
0.619196	0.040702
0.619862	0.040736
0.620528	0.041169
0.621194	0.041488
0.62186	0.04113
0.622526	0.040481
0.623191	0.039915
0.623857	0.039975
0.624523	0.039918
0.625189	0.039363
0.625855	0.03879
0.626521	0.038557
0.627187	0.037975
0.627852	0.037092
0.628518	0.037253
0.629184	0.037732
0.62985	0.037623
0.630516	0.037735
0.631181	0.03835
0.631847	0.03842
0.632513	0.037966
0.633179	0.037991
0.633845	0.037815
0.634511	0.037576
0.635177	0.037006
0.635842	0.037173
0.636508	0.037219
0.637174	0.037453
0.63784	0.037946
0.638506	0.037698
0.639172	0.036408
0.639838	0.036629
0.640503	0.036608
0.641169	0.036601
0.641835	0.037099
0.642501	0.037307
0.643167	0.036754
0.643832	0.036564
0.644498	0.036478
0.645164	0.036259
0.64583	0.036031
0.646496	0.036108
0.647162	0.036261
0.647828	0.035932
0.648493	0.035285
0.649159	0.034925
0.649825	0.03541
0.650491	0.035588
0.651157	0.035215
0.651823	0.035257
0.652488	0.035556
0.653154	0.03519
0.65382	0.034947
0.654486	0.034596
0.655152	0.034114
0.655818	0.034578
0.656483	0.034366
0.657149	0.033509
0.657815	0.03232
0.658481	0.032033
0.659147	0.032456
0.659813	0.03227
0.660479	0.032108
0.661144	0.031893
0.66181	0.030739
0.662476	0.030239
0.663142	0.030447
0.663808	0.029983
0.664474	0.028454
0.665139	0.02786
0.665805	0.027755
0.666471	0.027459
0.667137	0.026695
0.667803	0.026514
0.668469	0.02655
0.669134	0.025929
0.6698	0.025146
0.670466	0.0244
0.671132	0.023365
0.671798	0.023557
0.672464	0.023834
0.67313	0.023646
0.673795	0.02294
0.674461	0.022382
0.675127	0.022214
0.675793	0.022646
0.676459	0.022731
0.677125	0.023168
0.67779	0.023111
0.678456	0.022802
0.679122	0.022756
0.679788	0.022791
0.680454	0.023107
0.68112	0.023402
0.681785	0.023294
0.682451	0.023069
0.683117	0.0224
0.683783	0.022175
0.684449	0.022913
0.685115	0.02373
0.685781	0.022732
0.686446	0.021957
0.687112	0.022113
0.687778	0.021445
0.688444	0.021756
0.68911	0.021615
0.689775	0.021363
0.690441	0.022291
0.691107	0.022269
0.691773	0.022859
0.692439	0.022363
0.693105	0.021587
0.693771	0.02173
0.694436	0.022182
0.695102	0.022619
0.695768	0.023298
0.696434	0.024189
0.6971	0.024713
0.697766	0.024533
0.698431	0.024509
0.699097	0.025094
0.699763	0.025453
0.700429	0.025316
0.701095	0.025439
0.701761	0.026371
0.702426	0.026995
0.703092	0.02666
0.703758	0.026504
0.704424	0.026226
0.70509	0.026807
0.705756	0.027081
0.706422	0.027037
0.707087	0.026537
0.707753	0.026389
0.708419	0.026515
0.709085	0.026485
0.709751	0.02611
0.710417	0.025657
0.711082	0.026302
0.711748	0.026123
0.712414	0.026326
0.71308	0.026229
0.713746	0.025844
0.714412	0.025636
0.715077	0.025437
0.715743	0.025894
0.716409	0.025987
0.717075	0.025948
0.717741	0.026245
0.718407	0.025626
0.719073	0.025157
0.719738	0.024862
0.720404	0.024958
0.72107	0.025071
0.721736	0.02457
0.722402	0.024575
0.723068	0.02545
0.723733	0.025148
0.724399	0.024039
0.725065	0.023816
0.725731	0.02333
0.726397	0.023195
0.727063	0.023144
0.727728	0.022762
0.728394	0.02258
0.72906	0.021941
0.729726	0.022061
0.730392	0.021204
0.731058	0.020868
0.731724	0.020998
0.732389	0.02138
0.733055	0.021097
0.733721	0.020583
0.734387	0.020192
0.735053	0.019942
0.735718	0.019022
0.736384	0.01849
0.73705	0.018177
0.737716	0.01836
0.738382	0.018016
0.739048	0.017727
0.739714	0.017622
0.740379	0.017233
0.741045	0.016464
0.741711	0.015748
0.742377	0.016356
0.743043	0.017038
0.743709	0.016831
0.744375	0.015705
0.74504	0.014682
0.745706	0.014862
0.746372	0.015117
0.747038	0.014727
0.747704	0.014169
0.748369	0.013968
0.749035	0.014199
0.749701	0.014784
0.750367	0.014925
0.751033	0.015387
0.751699	0.015209
0.752365	0.015176
0.75303	0.015657
0.753696	0.015724
0.754362	0.015658
0.755028	0.015752
0.755694	0.015181
0.75636	0.01412
0.757025	0.014488
0.757691	0.015674
0.758357	0.015398
0.759023	0.015615
0.759689	0.015594
0.760355	0.015548
0.76102	0.015617
0.761686	0.015478
0.762352	0.015653
0.763018	0.015159
0.763684	0.015062
0.76435	0.014796
0.765016	0.01486
0.765681	0.014686
0.766347	0.015085
0.767013	0.014692
0.767679	0.014892
0.768345	0.014837
0.769011	0.014922
0.769676	0.015383
0.770342	0.016147
0.771008	0.016652
0.771674	0.016921
0.77234	0.017398
0.773006	0.018006
0.773671	0.018159
0.774337	0.018323
0.775003	0.019181
0.775669	0.018796
0.776335	0.018434
0.777001	0.019016
0.777667	0.019694
0.778332	0.019519
0.778998	0.01862
0.779664	0.018541
0.78033	0.018507
0.780996	0.018604
0.781662	0.018619
0.782327	0.017338
0.782993	0.016937
0.783659	0.016847
0.784325	0.016045
0.784991	0.015757
0.785657	0.015576
0.786322	0.015448
0.786988	0.016098
0.787654	0.015747
0.78832	0.015999
0.788986	0.016466
0.789652	0.017785
0.790318	0.017103
0.790983	0.016278
0.791649	0.016863
0.792315	0.016815
0.792981	0.01691
0.793647	0.017112
0.794312	0.016897
0.794978	0.016917
0.795644	0.017866
0.79631	0.01765
0.796976	0.017222
0.797642	0.017752
0.798308	0.018193
0.798973	0.01806
0.799639	0.017508
0.800305	0.017656
0.800971	0.018342
0.801637	0.018407
0.802303	0.018521
0.802969	0.018337
0.803634	0.017951
0.8043	0.017497
0.804966	0.017566
0.805632	0.016667
0.806298	0.016333
0.806963	0.017017
0.807629	0.017942
0.808295	0.017334
0.808961	0.016754
0.809627	0.016707
0.810293	0.016434
0.810959	0.015887
0.811624	0.016782
0.81229	0.016528
0.812956	0.016353
0.813622	0.015827
0.814288	0.014817
0.814954	0.014984
0.815619	0.015512
0.816285	0.015412
0.816951	0.015285
0.817617	0.015019
0.818283	0.015468
0.818949	0.016116
0.819614	0.016505
0.82028	0.016344
0.820946	0.016612
0.821612	0.016695
0.822278	0.016649
0.822944	0.01521
0.82361	0.015159
0.824275	0.01504
0.824941	0.01462
0.825607	0.015262
0.826273	0.014995
0.826939	0.014873
0.827605	0.01415
0.82827	0.014099
0.828936	0.013037
0.829602	0.012635
0.830268	0.012904
0.830934	0.012249
0.8316	0.011217
0.832265	0.012452
0.832931	0.012528
0.833597	0.013684
0.834263	0.013765
0.834929	0.013604
0.835595	0.013574
0.836261	0.01372
0.836926	0.013928
0.837592	0.013908
0.838258	0.014098
0.838924	0.013474
0.83959	0.012646
0.840255	0.0124
0.840921	0.011772
0.841587	0.01206
0.842253	0.012344
0.842919	0.012606
0.843585	0.013028
0.844251	0.013693
0.844916	0.012865
0.845582	0.013349
0.846248	0.013434
0.846914	0.013939
0.84758	0.01384
0.848246	0.012884
0.848912	0.012434
0.849577	0.012233
0.850243	0.012369
0.850909	0.012434
0.851575	0.012542
0.852241	0.012285
0.852906	0.012203
0.853572	0.01192
0.854238	0.011527
0.854904	0.011004
0.85557	0.010721
0.856236	0.010953
0.856902	0.011135
0.857567	0.01109
0.858233	0.01084
0.858899	0.010347
0.859565	0.010591
0.860231	0.010947
0.860897	0.011227
0.861562	0.011067
0.862228	0.011334
0.862894	0.011861
0.86356	0.012006
0.864226	0.011941
0.864892	0.012028
0.865557	0.011628
0.866223	0.010999
0.866889	0.009736
0.867555	0.008816
0.868221	0.008586
0.868887	0.008368
0.869553	0.007919
0.870218	0.007892
0.870884	0.007602
0.87155	0.007263
0.872216	0.00769
0.872882	0.007618
0.873548	0.006989
0.874213	0.006744
0.874879	0.006551
0.875545	0.00571
0.876211	0.00449
0.876877	0.003374
0.877543	0.003262
0.878208	0.002923
0.878874	0.002284
0.87954	0.002373
0.880206	0.002232
0.880872	0.00267
0.881538	0.003468
0.882204	0.003326
0.882869	0.002772
0.883535	0.002829
0.884201	0.002465
0.884867	0.001177
0.885533	0.000444
0.886199	0.000282
0.886864	0.000187
0.88753	0.000455
0.888196	0.000748
0.888862	0.000964
0.889528	0.000765
0.890194	0.000759
0.890859	0.001307
0.891525	0.001815
0.892191	0.002297
0.892857	0.002238
0.893523	0.00233
0.894189	0.002966
0.894855	0.002655
0.89552	0.001983
0.896186	0.001207
0.896852	0.001772
0.897518	0.002079
0.898184	0.001315
0.898849	0.000874
0.899515	0.001056
0.900181	0.001072
0.900847	0.001685
0.901513	0.002141
0.902179	0.00228
0.902845	0.001824
0.90351	0.001451
0.904176	0.001989
0.904842	0.001932
0.905508	0.001129
0.906174	0.000319
0.90684	0.000682
0.907506	0.000607
0.908171	0.000721
0.908837	0.000987
0.909503	0.00178
0.910169	0.001917
0.910835	0.002091
0.9115	0.002387
0.912166	0.001489
0.912832	0.001099
0.913498	0.001065
0.914164	0.00115
0.91483	0.001221
0.915496	0.001801
0.916161	0.001944
0.916827	0.002155
0.917493	0.001955
0.918159	0.002557
0.918825	0.002128
0.919491	0.001795
0.920156	0.002335
0.920822	0.002056
0.921488	0.002911
0.922154	0.002333
0.92282	0.001606
0.923486	0.000994
0.924151	-0.000283
0.924817	-0.001278
0.925483	-0.000897
0.926149	-0.000898
0.926815	-0.001423
0.927481	-0.002473
0.928147	-0.002235
0.928812	-0.002095
0.929478	-0.002286
0.930144	-0.003689
0.93081	-0.003452
0.931476	-0.003813
0.932142	-0.00418
0.932807	-0.004689
0.933473	-0.004608
0.934139	-0.006518
0.934805	-0.007971
0.935471	-0.008443
0.936137	-0.008269
0.936802	-0.008637
0.937468	-0.008283
0.938134	-0.007796
0.9388	-0.006824
0.939466	-0.006979
0.940132	-0.007358
0.940798	-0.007489
0.941463	-0.008162
0.942129	-0.009008
0.942795	-0.00962
0.943461	-0.009714
0.944127	-0.010406
0.944793	-0.010389
0.945458	-0.009601
0.946124	-0.009759
0.94679	-0.009114
0.947456	-0.009662
0.948122	-0.010159
0.948788	-0.010841
0.949453	-0.011346
0.950119	-0.011648
0.950785	-0.011178
0.951451	-0.011122
0.952117	-0.011801
0.952783	-0.01252
0.953449	-0.013376
0.954114	-0.014478
0.95478	-0.015589
0.955446	-0.015098
0.956112	-0.014317
0.956778	-0.014402
0.957443	-0.014224
0.958109	-0.014517
0.958775	-0.015402
0.959441	-0.015467
0.960107	-0.015228
0.960773	-0.014963
0.961439	-0.014571
0.962104	-0.014374
0.96277	-0.014052
0.963436	-0.013263
0.964102	-0.013935
0.964768	-0.0131
0.965434	-0.013228
0.9661	-0.013303
0.966765	-0.013452
0.967431	-0.011973
0.968097	-0.011313
0.968763	-0.010683
0.969429	-0.011234
0.970094	-0.011608
0.97076	-0.011935
0.971426	-0.0125
0.972092	-0.013349
0.972758	-0.013174
0.973424	-0.012248
0.97409	-0.011672
0.974755	-0.011185
0.975421	-0.010672
0.976087	-0.010294
0.976753	-0.010559
0.977419	-0.010555
0.978085	-0.009825
0.97875	-0.009283
0.979416	-0.00932
0.980082	-0.008662
0.980748	-0.010135
0.981414	-0.01026
0.98208	-0.009768
0.982745	-0.009399
0.983411	-0.009183
0.984077	-0.009065
0.984743	-0.008513
0.985409	-0.008963
0.986075	-0.008724
0.986741	-0.008118
0.987406	-0.008066
0.988072	-0.008001
0.988738	-0.007401
0.989404	-0.007535
0.99007	-0.007705
0.990736	-0.007366
0.991401	-0.00663
0.992067	-0.006505
0.992733	-0.006337
0.993399	-0.005917
0.994065	-0.005911
0.994731	-0.005895
0.995396	-0.006142
0.996062	-0.006385
0.996728	-0.005774
0.997394	-0.005576
0.99806	-0.005799
0.998726	-0.005471
0.999392	-0.005184
1.00006	-0.004929
1.00072	-0.004563
1.00139	-0.004739
1.00205	-0.005706
1.00272	-0.006007
1.00339	-0.005416
1.00405	-0.004709
1.00472	-0.004493
1.00538	-0.004543
1.00605	-0.004216
1.00672	-0.004552
1.00738	-0.005411
1.00805	-0.005677
1.00871	-0.006468
1.00938	-0.006261
1.01005	-0.006137
1.01071	-0.005826
1.01138	-0.005678
1.01204	-0.006157
1.01271	-0.006826
1.01337	-0.006662
1.01404	-0.00629
1.01471	-0.005142
1.01537	-0.004777
1.01604	-0.004695
1.0167	-0.004345
1.01737	-0.004457
1.01804	-0.00507
1.0187	-0.005332
1.01937	-0.005121
1.02003	-0.005603
1.0207	-0.0052
1.02136	-0.004653
1.02203	-0.00426
1.0227	-0.003958
1.02336	-0.003534
1.02403	-0.003952
1.02469	-0.004555
1.02536	-0.004828
1.02602	-0.004582
1.02669	-0.00479
1.02736	-0.004855
1.02802	-0.004778
1.02869	-0.00479
1.02935	-0.00493
1.03002	-0.004934
1.03069	-0.005281
1.03135	-0.005315
1.03202	-0.005618
1.03268	-0.006274
1.03335	-0.006176
1.03401	-0.006023
1.03468	-0.006975
1.03535	-0.007115
1.03601	-0.007154
1.03668	-0.007923
1.03734	-0.007929
1.03801	-0.008043
1.03868	-0.00798
1.03934	-0.007453
1.04001	-0.006711
1.04067	-0.005956
1.04134	-0.005966
1.04201	-0.005643
1.04267	-0.006092
1.04334	-0.006011
1.044	-0.005799
1.04467	-0.005755
1.04533	-0.006445
1.046	-0.00613
1.04667	-0.006535
1.04733	-0.007096
1.048	-0.007613
1.04866	-0.008474
1.04933	-0.009235
1.05	-0.009736
1.05066	-0.009626
1.05133	-0.008779
1.05199	-0.0086
1.05266	-0.00885
1.05332	-0.007964
1.05399	-0.007232
1.05466	-0.006873
1.05532	-0.006924
1.05599	-0.007355
1.05665	-0.00784
1.05732	-0.007716
1.05799	-0.007376
1.05865	-0.007629
1.05932	-0.00855
1.05998	-0.009094
1.06065	-0.009117
1.06132	-0.009032
1.06198	-0.009201
1.06265	-0.009183
1.06331	-0.009505
1.06398	-0.009865
1.06464	-0.010333
1.06531	-0.010606
1.06598	-0.010647
1.06664	-0.011172
1.06731	-0.011438
1.06797	-0.010811
1.06864	-0.009877
1.0693	-0.009418
1.06997	-0.009045
1.07064	-0.00876
1.0713	-0.009235
1.07197	-0.009774
1.07263	-0.010142
1.0733	-0.011008
1.07397	-0.011966
1.07463	-0.012307
1.0753	-0.012758
1.07596	-0.01286
1.07663	-0.012869
1.07729	-0.012846
1.07796	-0.01263
1.07863	-0.011527
1.07929	-0.011299
1.07996	-0.011766
1.08062	-0.011916
1.08129	-0.012045
1.08196	-0.012038
1.08262	-0.012164
1.08329	-0.0122
1.08395	-0.012186
1.08462	-0.012453
1.08529	-0.012841
1.08595	-0.012621
1.08662	-0.013101
1.08728	-0.01424
1.08795	-0.015093
1.08861	-0.015106
1.08928	-0.014858
1.08995	-0.014808
1.09061	-0.014607
1.09128	-0.014277
1.09194	-0.013431
1.09261	-0.012482
1.09327	-0.012173
1.09394	-0.012575
1.09461	-0.013552
1.09527	-0.01364
1.09594	-0.012934
1.0966	-0.012811
1.09727	-0.012686
1.09794	-0.011936
1.0986	-0.011275
1.09927	-0.010803
1.09993	-0.010305
1.1006	-0.010102
1.10126	-0.01103
1.10193	-0.012044
1.1026	-0.011867
1.10326	-0.012204
1.10393	-0.012525
1.10459	-0.012082
1.10526	-0.012174
1.10593	-0.012505
1.10659	-0.011672
1.10726	-0.011227
1.10792	-0.011287
1.10859	-0.010817
1.10926	-0.011085
1.10992	-0.011777
1.11059	-0.011905
1.11125	-0.012373
1.11192	-0.01313
1.11258	-0.012985
1.11325	-0.012725
1.11392	-0.012255
1.11458	-0.012214
1.11525	-0.012167
1.11591	-0.012048
1.11658	-0.011615
1.11725	-0.011122
1.11791	-0.011018
1.11858	-0.011406
1.11924	-0.011601
1.11991	-0.011144
1.12057	-0.010296
1.12124	-0.010486
1.12191	-0.011125
1.12257	-0.009853
1.12324	-0.008978
1.1239	-0.009677
1.12457	-0.010398
1.12523	-0.010788
1.1259	-0.010647
1.12657	-0.011074
1.12723	-0.011067
1.1279	-0.010767
1.12857	-0.010578
1.12923	-0.011548
1.1299	-0.012408
1.13056	-0.0126
1.13123	-0.012957
1.13189	-0.013412
1.13256	-0.013674
1.13322	-0.01369
1.13389	-0.013564
1.13456	-0.013147
1.13522	-0.013275
1.13589	-0.013985
1.13655	-0.014573
1.13722	-0.014933
1.13789	-0.015131
1.13855	-0.015553
1.13922	-0.015922
1.13988	-0.016324
1.14055	-0.016267
1.14122	-0.0161
1.14188	-0.01637
1.14255	-0.015981
1.14321	-0.016276
1.14388	-0.01705
1.14454	-0.016219
1.14521	-0.016473
1.14588	-0.017337
1.14654	-0.017566
1.14721	-0.01823
1.14787	-0.018207
1.14854	-0.017708
1.14921	-0.017709
1.14987	-0.017795
1.15054	-0.019079
1.1512	-0.019027
1.15187	-0.019086
1.15254	-0.018866
1.1532	-0.019512
1.15387	-0.019824
1.15453	-0.019265
1.1552	-0.019236
1.15586	-0.02153
1.15653	-0.02273
1.1572	-0.022026
1.15786	-0.021919
1.15853	-0.022209
1.15919	-0.022875
1.15986	-0.022588
1.16053	-0.023025
1.16119	-0.022265
1.16186	-0.022714
1.16252	-0.023225
1.16319	-0.023131
1.16385	-0.023735
1.16452	-0.023365
1.16519	-0.023668
1.16585	-0.023519
1.16652	-0.023929
1.16718	-0.023851
1.16785	-0.023411
1.16851	-0.023648
1.16918	-0.023417
1.16985	-0.024147
1.17051	-0.024532
1.17118	-0.024011
1.17184	-0.023661
1.17251	-0.022592
1.17318	-0.022387
1.17384	-0.022422
1.17451	-0.02243
1.17517	-0.022566
1.17584	-0.02208
1.1765	-0.020965
1.17717	-0.020813
1.17784	-0.022195
1.1785	-0.022295
1.17917	-0.021741
1.17983	-0.022004
1.1805	-0.022421
1.18117	-0.022796
1.18183	-0.022985
1.1825	-0.023479
1.18316	-0.02363
1.18383	-0.023376
1.1845	-0.024006
1.18516	-0.024184
1.18583	-0.025196
1.18649	-0.026477
1.18716	-0.027
1.18782	-0.027054
1.18849	-0.026397
1.18916	-0.026261
1.18982	-0.026297
1.19049	-0.027145
1.19115	-0.027533
1.19182	-0.027436
1.19249	-0.027217
1.19315	-0.027651
1.19382	-0.028248
1.19448	-0.028496
1.19515	-0.027761
1.19582	-0.027432
1.19648	-0.027347
1.19715	-0.027223
1.19781	-0.027293
1.19848	-0.027293
1.19914	-0.027221
1.19981	-0.02715
1.20047	-0.02745
1.20114	-0.027489
1.20181	-0.027266
1.20247	-0.02668
1.20314	-0.025582
1.2038	-0.025773
1.20447	-0.025906
1.20514	-0.025638
1.2058	-0.026676
1.20647	-0.027805
1.20713	-0.028127
1.2078	-0.027857
1.20847	-0.027652
1.20913	-0.028123
1.2098	-0.02859
1.21046	-0.028238
1.21113	-0.027972
1.21179	-0.02816
1.21246	-0.028121
1.21313	-0.027762
1.21379	-0.026971
1.21446	-0.026691
1.21512	-0.026317
1.21579	-0.026221
1.21646	-0.027315
1.21712	-0.028321
1.21779	-0.028138
1.21845	-0.027736
1.21912	-0.026942
1.21978	-0.026285
1.22045	-0.025958
1.22112	-0.026514
1.22178	-0.026968
1.22245	-0.027196
1.22311	-0.026877
1.22378	-0.02618
1.22445	-0.026525
1.22511	-0.027207
1.22578	-0.026645
1.22644	-0.025667
1.22711	-0.024934
1.22778	-0.025271
1.22844	-0.025811
1.22911	-0.024886
1.22977	-0.024748
1.23044	-0.025267
1.2311	-0.024635
1.23177	-0.024589
1.23244	-0.025058
1.2331	-0.025523
1.23377	-0.025581
1.23443	-0.02612
1.2351	-0.02678
1.23577	-0.027101
1.23643	-0.026613
1.2371	-0.025853
1.23776	-0.026394
1.23843	-0.026125
1.23909	-0.025253
1.23976	-0.024408
1.24043	-0.024337
1.24109	-0.024858
1.24176	-0.025861
1.24242	-0.025769
1.24309	-0.025843
1.24375	-0.026554
1.24442	-0.026871
1.24509	-0.026755
1.24575	-0.025617
1.24642	-0.025462
1.24708	-0.02602
1.24775	-0.026304
1.24842	-0.026645
1.24908	-0.02708
1.24975	-0.027047
1.25041	-0.02634
1.25108	-0.025959
1.25175	-0.026016
1.25241	-0.02571
1.25308	-0.026188
1.25374	-0.026025
1.25441	-0.025873
1.25507	-0.025045
1.25574	-0.025118
1.25641	-0.024849
1.25707	-0.025768
1.25774	-0.025418
1.2584	-0.025322
1.25907	-0.025651
1.25974	-0.026575
1.2604	-0.026857
1.26107	-0.027099
1.26173	-0.027835
1.2624	-0.027619
1.26306	-0.028757
1.26373	-0.029181
1.2644	-0.028768
1.26506	-0.02918
1.26573	-0.029158
1.26639	-0.028017
1.26706	-0.027494
1.26772	-0.027495
1.26839	-0.026865
1.26906	-0.026095
1.26972	-0.025856
1.27039	-0.026203
1.27106	-0.026782
1.27172	-0.027211
1.27239	-0.027045
1.27305	-0.027351
1.27372	-0.028461
1.27438	-0.028809
1.27505	-0.0287
1.27571	-0.02956
1.27638	-0.028513
1.27705	-0.029109
1.27771	-0.029746
1.27838	-0.0292
1.27904	-0.028594
1.27971	-0.028819
1.28038	-0.029874
1.28104	-0.029751
1.28171	-0.028676
1.28237	-0.028804
1.28304	-0.027776
1.28371	-0.026733
1.28437	-0.026005
1.28504	-0.025799
1.2857	-0.025087
1.28637	-0.025316
1.28703	-0.024221
1.2877	-0.024539
1.28837	-0.025478
1.28903	-0.026145
1.2897	-0.025923
1.29036	-0.025441
1.29103	-0.025421
1.2917	-0.026117
1.29236	-0.025824
1.29303	-0.025096
1.29369	-0.024252
1.29436	-0.024562
1.29503	-0.024876
1.29569	-0.024658
1.29636	-0.024798
1.29702	-0.023994
1.29769	-0.024297
1.29835	-0.024093
1.29902	-0.024018
1.29969	-0.025066
1.30035	-0.026447
1.30102	-0.025939
1.30168	-0.025897
1.30235	-0.026106
1.30302	-0.025774
1.30368	-0.025947
1.30435	-0.025466
1.30501	-0.025791
1.30568	-0.025766
1.30634	-0.025865
1.30701	-0.024864
1.30768	-0.024633
1.30834	-0.024945
1.30901	-0.024229
1.30967	-0.023639
1.31034	-0.023238
1.311	-0.023119
1.31167	-0.023184
1.31234	-0.02288
1.313	-0.022839
1.31367	-0.02288
1.31433	-0.022792
1.315	-0.023928
1.31567	-0.024383
1.31633	-0.025143
1.317	-0.025536
1.31766	-0.02556
1.31833	-0.025961
1.31899	-0.026668
1.31966	-0.027088
1.32033	-0.028098
1.32099	-0.027518
1.32166	-0.026509
1.32232	-0.02645
1.32299	-0.026662
1.32366	-0.02735
1.32432	-0.028034
1.32499	-0.028114
1.32565	-0.028777
1.32632	-0.029693
1.32699	-0.030397
1.32765	-0.030372
1.32832	-0.030941
1.32898	-0.030908
1.32965	-0.031359
[truncated: 39,155 more rows]

## Sheet: ED Fig. 4h
ED Fig 4h
		DspE WT Beta barrel
ml	mAU
4.9e-05	-0.003828
0.000715	-0.004015
0.001381	-0.004186
0.002047	-0.003565
0.002712	-0.003708
0.003378	-0.003291
0.004044	-0.002823
0.00471	-0.003413
0.005376	-0.00318
0.006042	-0.002817
0.006707	-0.002284
0.007373	-0.002399
0.008039	-0.00184
0.008705	-0.002418
0.009371	-0.003397
0.010037	-0.003492
0.010703	-0.002455
0.011369	-0.002127
0.012034	-0.003192
0.0127	-0.002362
0.013366	-0.002796
0.014032	-0.002678
0.014698	-0.002649
0.015364	-0.003097
0.016029	-0.003567
0.016695	-0.003313
0.017361	-0.004137
0.018027	-0.004757
0.018693	-0.004021
0.019359	-0.005024
0.020025	-0.004218
0.02069	-0.003364
0.021356	-0.003613
0.022022	-0.002352
0.022688	-0.002041
0.023354	-0.001121
0.02402	-0.001792
0.024686	-0.002269
0.025351	-0.001309
0.026017	-0.000653
0.026683	-0.000413
0.027349	-0.000467
0.028015	-0.000525
0.028681	6e-05
0.029346	0.000527
0.030012	0.000778
0.030678	0.001272
0.031344	0.000978
0.03201	0.001039
0.032676	0.001284
0.033342	0.002046
0.034007	0.001343
0.034673	0.001132
0.035339	0.000992
0.036005	0.001204
0.036671	0.000457
0.037337	-0.000169
0.038002	-0.00037
0.038668	0.000323
0.039334	0.000843
0.04	0.001234
0.040666	0.00149
0.041332	0.000515
0.041998	0.000796
0.042664	0.000712
0.043329	0.00063
0.043995	-3.7e-05
0.044661	-0.000759
0.045327	-0.000469
0.045993	-0.001301
0.046659	-0.001673
0.047324	-0.002051
0.04799	-0.002077
0.048656	-0.001973
0.049322	-0.002193
0.049988	-0.00203
0.050654	-0.00127
0.05132	-0.001724
0.051986	-0.002327
0.052651	-0.002046
0.053317	-0.001743
0.053983	-0.001489
0.054649	-0.001762
0.055315	-0.00216
0.05598	-0.002538
0.056646	-0.003947
0.057312	-0.004014
0.057978	-0.003536
0.058644	-0.003718
0.05931	-0.003924
0.059976	-0.00364
0.060642	-0.002962
0.061307	-0.002343
0.061973	-0.002544
0.062639	-0.002551
0.063305	-0.002728
0.063971	-0.003814
0.064636	-0.00318
0.065302	-0.003117
0.065968	-0.003293
0.066634	-0.003551
0.0673	-0.003979
0.067966	-0.005168
0.068632	-0.006117
0.069298	-0.006238
0.069963	-0.005782
0.070629	-0.005259
0.071295	-0.00499
0.071961	-0.005811
0.072627	-0.006053
0.073292	-0.006605
0.073958	-0.00668
0.074624	-0.005627
0.07529	-0.006003
0.075956	-0.006261
0.076622	-0.006592
0.077288	-0.007245
0.077954	-0.007543
0.078619	-0.006975
0.079285	-0.00637
0.079951	-0.006163
0.080617	-0.006207
0.081283	-0.007247
0.081949	-0.007373
0.082614	-0.006627
0.08328	-0.006754
0.083946	-0.006739
0.084612	-0.005716
0.085278	-0.005145
0.085944	-0.004929
0.08661	-0.005838
0.087276	-0.006008
0.087941	-0.005895
0.088607	-0.006072
0.089273	-0.005706
0.089939	-0.005133
0.090605	-0.005025
0.091271	-0.006478
0.091936	-0.0073
0.092602	-0.007619
0.093268	-0.007761
0.093934	-0.008366
0.0946	-0.00871
0.095266	-0.008636
0.095932	-0.008687
0.096597	-0.009421
0.097263	-0.010065
0.097929	-0.010812
0.098595	-0.011082
0.099261	-0.010823
0.099927	-0.010418
0.100593	-0.009997
0.101258	-0.009105
0.101924	-0.008249
0.10259	-0.008095
0.103256	-0.008366
0.103922	-0.00818
0.104588	-0.007455
0.105253	-0.007218
0.105919	-0.006925
0.106585	-0.006317
0.107251	-0.00651
0.107917	-0.006972
0.108583	-0.006761
0.109249	-0.006262
0.109914	-0.006404
0.11058	-0.005892
0.111246	-0.005033
0.111912	-0.004977
0.112578	-0.004961
0.113244	-0.004832
0.113909	-0.004275
0.114575	-0.003401
0.115241	-0.002929
0.115907	-0.003831
0.116573	-0.004727
0.117239	-0.005126
0.117905	-0.00528
0.118571	-0.005638
0.119236	-0.005542
0.119902	-0.005071
0.120568	-0.004959
0.121234	-0.00504
0.1219	-0.005176
0.122566	-0.004374
0.123231	-0.003981
0.123897	-0.003113
0.124563	-0.001676
0.125229	8.6e-05
0.125895	0.001397
0.126561	0.002034
0.127227	0.002456
0.127892	0.00365
0.128558	0.004268
0.129224	0.005094
0.12989	0.007192
0.130556	0.008493
0.131222	0.009734
0.131887	0.011228
0.132553	0.0125
0.133219	0.0143
0.133885	0.016678
0.134551	0.018649
0.135217	0.020503
0.135883	0.022394
0.136549	0.02419
0.137214	0.026197
0.13788	0.0278
0.138546	0.02989
0.139212	0.031852
0.139878	0.034263
0.140543	0.037377
0.141209	0.040965
0.141875	0.044165
0.142541	0.047112
0.143207	0.051397
0.143873	0.054704
0.144539	0.058143
0.145205	0.062173
0.14587	0.06683
0.146536	0.070475
0.147202	0.075181
0.147868	0.079937
0.148534	0.084923
0.149199	0.091527
0.149865	0.098736
0.150531	0.104751
0.151197	0.111214
0.151863	0.11858
0.152529	0.12538
0.153195	0.131437
0.153861	0.138287
0.154526	0.146823
0.155192	0.15382
0.155858	0.160137
0.156524	0.167642
0.15719	0.175407
0.157856	0.18235
0.158521	0.188462
0.159187	0.194147
0.159853	0.202203
0.160519	0.210591
0.161185	0.218123
0.161851	0.22561
0.162517	0.23279
0.163182	0.240256
0.163848	0.248275
0.164514	0.255172
0.16518	0.261231
0.165846	0.267678
0.166512	0.273493
0.167178	0.278962
0.167843	0.285819
0.168509	0.291618
0.169175	0.298492
0.169841	0.304582
0.170507	0.310538
0.171173	0.317265
0.171839	0.322947
0.172504	0.328462
0.17317	0.333231
0.173836	0.337629
0.174502	0.341997
0.175168	0.346948
0.175834	0.351468
0.176499	0.355862
0.177165	0.359784
0.177831	0.363189
0.178497	0.366941
0.179163	0.370235
0.179829	0.373677
0.180495	0.376426
0.18116	0.379439
0.181826	0.381087
0.182492	0.382716
0.183158	0.384578
0.183824	0.386249
0.18449	0.387532
0.185156	0.388651
0.185821	0.390308
0.186487	0.39196
0.187153	0.393069
0.187819	0.392046
0.188485	0.391342
0.189151	0.391676
0.189816	0.391306
0.190482	0.390961
0.191148	0.390828
0.191814	0.390552
0.19248	0.390119
0.193146	0.388468
0.193812	0.386822
0.194478	0.386039
0.195143	0.384956
0.195809	0.383554
0.196475	0.381661
0.197141	0.379506
0.197807	0.37859
0.198472	0.377217
0.199138	0.374807
0.199804	0.373298
0.20047	0.371704
0.201136	0.369656
0.201802	0.367889
0.202468	0.366018
0.203134	0.364269
0.203799	0.361954
0.204465	0.360459
0.205131	0.358846
0.205797	0.356652
0.206463	0.354661
0.207129	0.352587
0.207794	0.350058
0.20846	0.347885
0.209126	0.345766
0.209792	0.343728
0.210458	0.342346
0.211124	0.340219
0.21179	0.337879
0.212456	0.335971
0.213121	0.333405
0.213787	0.331041
0.214453	0.32905
0.215119	0.327942
0.215785	0.32651
0.21645	0.324607
0.217116	0.32276
0.217782	0.320302
0.218448	0.317212
0.219114	0.314287
0.21978	0.31114
0.220446	0.308827
0.221112	0.307378
0.221777	0.305131
0.222443	0.303078
0.223109	0.301378
0.223775	0.299134
0.224441	0.296704
0.225106	0.294711
0.225772	0.292735
0.226438	0.290094
0.227104	0.28804
0.22777	0.285596
0.228436	0.283611
0.229102	0.281462
0.229768	0.278866
0.230433	0.277912
0.231099	0.27645
0.231765	0.274218
0.232431	0.273139
0.233097	0.272054
0.233763	0.269918
0.234428	0.268342
0.235094	0.266735
0.23576	0.265016
0.236426	0.262902
0.237092	0.26097
0.237758	0.258657
0.238424	0.255944
0.239089	0.254207
0.239755	0.253485
0.240421	0.252748
0.241087	0.25151
0.241753	0.250627
0.242419	0.249909
0.243085	0.248198
0.24375	0.246829
0.244416	0.245061
0.245082	0.243328
0.245748	0.2419
0.246414	0.240925
0.24708	0.240097
0.247746	0.239177
0.248411	0.237092
0.249077	0.236278
0.249743	0.233435
0.250409	0.230433
0.251075	0.227893
0.251741	0.225751
0.252406	0.223851
0.253072	0.222022
0.253738	0.220779
0.254404	0.219336
0.25507	0.217922
0.255736	0.21696
0.256402	0.215254
0.257067	0.213426
0.257733	0.211078
0.258399	0.209457
0.259065	0.207643
0.259731	0.205553
0.260397	0.204251
0.261063	0.203438
0.261728	0.202545
0.262394	0.201204
0.26306	0.199889
0.263726	0.198946
0.264392	0.197762
0.265058	0.196505
0.265723	0.195675
0.266389	0.194456
0.267055	0.192833
0.267721	0.191789
0.268387	0.190266
0.269053	0.188465
0.269719	0.18671
0.270385	0.185093
0.27105	0.184139
0.271716	0.183538
0.272382	0.182861
0.273048	0.181802
0.273714	0.180292
0.274379	0.179115
0.275045	0.17825
0.275711	0.176856
0.276377	0.175147
0.277043	0.17423
0.277709	0.173915
0.278375	0.173456
0.279041	0.172718
0.279706	0.171506
0.280372	0.169864
0.281038	0.168498
0.281704	0.167408
0.28237	0.166472
0.283036	0.165663
0.283701	0.164856
0.284367	0.16446
0.285033	0.163789
0.285699	0.162768
0.286365	0.162128
0.287031	0.160573
0.287697	0.15872
0.288363	0.157629
0.289028	0.156742
0.289694	0.156135
0.29036	0.154975
0.291026	0.153582
0.291692	0.152517
0.292357	0.152457
0.293023	0.152457
0.293689	0.151735
0.294355	0.150734
0.295021	0.149136
0.295687	0.147746
0.296353	0.146775
0.297019	0.145929
0.297684	0.144915
0.29835	0.143576
0.299016	0.142418
0.299682	0.141407
0.300348	0.140375
0.301013	0.139306
0.301679	0.13845
0.302345	0.138122
0.303011	0.137398
0.303677	0.136287
0.304343	0.135294
0.305009	0.133966
0.305675	0.132615
0.30634	0.131538
0.307006	0.130642
0.307672	0.128934
0.308338	0.127625
0.309004	0.127197
0.30967	0.126556
0.310335	0.125336
0.311001	0.1237
0.311667	0.12246
0.312333	0.121672
0.312999	0.120359
0.313665	0.119252
0.314331	0.118763
0.314996	0.11844
0.315662	0.117948
0.316328	0.117263
0.316994	0.116749
0.31766	0.11598
0.318326	0.115314
0.318992	0.115152
0.319657	0.114958
0.320323	0.115388
0.320989	0.11535
0.321655	0.114365
0.322321	0.11368
0.322987	0.113115
0.323653	0.112802
0.324318	0.112862
0.324984	0.112447
0.32565	0.111599
0.326316	0.110244
0.326982	0.109074
0.327648	0.1078
0.328313	0.107523
0.328979	0.107257
0.329645	0.106753
0.330311	0.106002
0.330977	0.104795
0.331643	0.104197
0.332309	0.103275
0.332974	0.103061
0.33364	0.10306
0.334306	0.102913
0.334972	0.10261
0.335638	0.101825
0.336304	0.101873
0.33697	0.102133
0.337635	0.101448
0.338301	0.101349
0.338967	0.100613
0.339633	0.09917
0.340299	0.097977
0.340965	0.097988
0.34163	0.097476
0.342296	0.096002
0.342962	0.095249
0.343628	0.094959
0.344294	0.09525
0.34496	0.095215
0.345626	0.094514
0.346292	0.094509
0.346957	0.094874
0.347623	0.094897
0.348289	0.094716
0.348955	0.094389
0.349621	0.094661
0.350286	0.094861
0.350952	0.094888
0.351618	0.094206
0.352284	0.093497
0.35295	0.093252
0.353616	0.093019
0.354282	0.092959
0.354948	0.092161
0.355613	0.091253
0.356279	0.091871
0.356945	0.092073
0.357611	0.092242
0.358277	0.092412
0.358943	0.092049
0.359608	0.09278
0.360274	0.092879
0.36094	0.092676
0.361606	0.092429
0.362272	0.091396
0.362938	0.09059
0.363604	0.090376
0.364269	0.091088
0.364935	0.090257
0.365601	0.089517
0.366267	0.088682
0.366933	0.088336
0.367599	0.087795
0.368264	0.087665
0.36893	0.086828
0.369596	0.086662
0.370262	0.086323
0.370928	0.086724
0.371594	0.086239
0.37226	0.086377
0.372926	0.086605
0.373591	0.086562
0.374257	0.086476
0.374923	0.085659
0.375589	0.085798
0.376255	0.085812
0.37692	0.085667
0.377586	0.084788
0.378252	0.083974
0.378918	0.083988
0.379584	0.083372
0.38025	0.083128
0.380916	0.082433
0.381582	0.081133
0.382247	0.080541
0.382913	0.079081
0.383579	0.078801
0.384245	0.077586
0.384911	0.077552
0.385577	0.076928
0.386242	0.075387
0.386908	0.074666
0.387574	0.074401
0.38824	0.074012
0.388906	0.073602
0.389572	0.072066
0.390238	0.071571
0.390903	0.070779
0.391569	0.070684
0.392235	0.069858
0.392901	0.069716
0.393567	0.068885
0.394233	0.069237
0.394898	0.067825
0.395564	0.067906
0.39623	0.06756
0.396896	0.067676
0.397562	0.067034
0.398228	0.067253
0.398894	0.067871
0.399559	0.06818
0.400225	0.068451
0.400891	0.068005
0.401557	0.066798
0.402223	0.067425
0.402889	0.067432
0.403555	0.06731
0.40422	0.066735
0.404886	0.066028
0.405552	0.065738
0.406218	0.065409
0.406884	0.064677
0.40755	0.063752
0.408216	0.063647
0.408881	0.062015
0.409547	0.061201
0.410213	0.060347
0.410879	0.059986
0.411545	0.05866
0.412211	0.058301
0.412877	0.057865
0.413542	0.055965
0.414208	0.054243
0.414874	0.053735
0.41554	0.05224
0.416206	0.051499
0.416872	0.050619
0.417537	0.051156
0.418203	0.050645
0.418869	0.051181
0.419535	0.051683
0.420201	0.051446
0.420867	0.051082
0.421533	0.051958
0.422198	0.051243
0.422864	0.050664
0.42353	0.049681
0.424196	0.04899
0.424862	0.047899
0.425528	0.047105
0.426193	0.045623
0.426859	0.045372
0.427525	0.044356
0.428191	0.044348
0.428857	0.043625
0.429523	0.043613
0.430189	0.042873
0.430855	0.041661
0.43152	0.041284
0.432186	0.04017
0.432852	0.039162
0.433518	0.038815
0.434184	0.038982
0.43485	0.039075
0.435515	0.037941
0.436181	0.03649
0.436847	0.035555
0.437513	0.035023
0.438179	0.034336
0.438845	0.033384
0.439511	0.032909
0.440176	0.032755
0.440842	0.032161
0.441508	0.03188
0.442174	0.032419
0.44284	0.03258
0.443506	0.032403
0.444171	0.032508
0.444837	0.032907
0.445503	0.032912
0.446169	0.033152
0.446835	0.033814
0.447501	0.034254
0.448167	0.034109
0.448833	0.035094
0.449498	0.036212
0.450164	0.03605
0.45083	0.035219
0.451496	0.034449
0.452162	0.0334
0.452827	0.03274
0.453493	0.032439
0.454159	0.031766
0.454825	0.031282
0.455491	0.030898
0.456157	0.030922
0.456823	0.031167
0.457489	0.031089
0.458154	0.031372
0.45882	0.031181
0.459486	0.030568
0.460152	0.030019
0.460818	0.02966
0.461484	0.029607
0.462149	0.02939
0.462815	0.029335
0.463481	0.030096
0.464147	0.030236
0.464813	0.03049
0.465479	0.031058
0.466145	0.030998
0.46681	0.030492
0.467476	0.030125
0.468142	0.030312
0.468808	0.030363
0.469474	0.030011
0.47014	0.029579
0.470805	0.02933
0.471471	0.029488
0.472137	0.02977
0.472803	0.029828
0.473469	0.03023
0.474135	0.031199
0.474801	0.031726
0.475466	0.031554
0.476132	0.031681
0.476798	0.031225
0.477464	0.030498
0.47813	0.029761
0.478796	0.028922
0.479462	0.028954
0.480127	0.027965
0.480793	0.027469
0.481459	0.027505
0.482125	0.026766
0.482791	0.02668
0.483457	0.026714
0.484123	0.027579
0.484788	0.028193
0.485454	0.028082
0.48612	0.027686
0.486786	0.026878
0.487452	0.026483
0.488118	0.026441
0.488784	0.02598
0.489449	0.02532
0.490115	0.025157
0.490781	0.024367
0.491447	0.025116
0.492113	0.025643
0.492779	0.025852
0.493444	0.026132
0.49411	0.026321
0.494776	0.026409
0.495442	0.026219
0.496108	0.025272
0.496774	0.024537
0.49744	0.024942
0.498105	0.02388
0.498771	0.023598
0.499437	0.023184
0.500103	0.023719
0.500769	0.023426
0.501435	0.023873
0.5021	0.024773
0.502766	0.024814
0.503432	0.025821
0.504098	0.027332
0.504764	0.026819
0.50543	0.026655
0.506096	0.026702
0.506762	0.026479
0.507427	0.025722
0.508093	0.026099
0.508759	0.026121
0.509425	0.025577
0.510091	0.025781
0.510756	0.026496
0.511422	0.027369
0.512088	0.027713
0.512754	0.027524
0.51342	0.027886
0.514086	0.028872
0.514752	0.029303
0.515418	0.029141
0.516083	0.028829
0.516749	0.027719
0.517415	0.027098
0.518081	0.025904
0.518747	0.025159
0.519413	0.025545
0.520078	0.025692
0.520744	0.026303
0.52141	0.02608
0.522076	0.02519
0.522742	0.026974
0.523408	0.027437
0.524074	0.027936
0.52474	0.028202
0.525405	0.02737
0.526071	0.027005
0.526737	0.027201
0.527403	0.027598
0.528069	0.027842
0.528734	0.027663
0.5294	0.027771
0.530066	0.028061
0.530732	0.028008
0.531398	0.02798
0.532064	0.02831
0.53273	0.028801
0.533396	0.028561
0.534061	0.0277
0.534727	0.027058
0.535393	0.026347
0.536059	0.025819
0.536725	0.025582
0.537391	0.025555
0.538056	0.024536
0.538722	0.02329
0.539388	0.023111
0.540054	0.02287
0.54072	0.023303
0.541386	0.023251
0.542052	0.022962
0.542717	0.022539
0.543383	0.022801
0.544049	0.022517
0.544715	0.02202
0.545381	0.0208
0.546047	0.019882
0.546712	0.019893
0.547378	0.019336
0.548044	0.018534
0.54871	0.018232
0.549376	0.017808
0.550042	0.017026
0.550708	0.017366
0.551373	0.017922
0.552039	0.018263
0.552705	0.018859
0.553371	0.018367
0.554037	0.018591
0.554703	0.019635
0.555369	0.019913
0.556034	0.020745
0.5567	0.019189
0.557366	0.018867
0.558032	0.018299
0.558698	0.018361
0.559364	0.018502
0.56003	0.017591
0.560695	0.017233
0.561361	0.016771
0.562027	0.015974
0.562693	0.016035
0.563359	0.015851
0.564025	0.01562
0.564691	0.015428
0.565356	0.014509
0.566022	0.013746
0.566688	0.013173
0.567354	0.012862
0.56802	0.01256
0.568686	0.013539
0.569351	0.012879
0.570017	0.012587
0.570683	0.011459
0.571349	0.010936
0.572015	0.011251
0.572681	0.011571
0.573347	0.011289
0.574012	0.009906
0.574678	0.009592
0.575344	0.009717
0.57601	0.009867
0.576676	0.009006
0.577342	0.008871
0.578007	0.008275
0.578673	0.007683
0.579339	0.006907
0.580005	0.007299
0.580671	0.007187
0.581337	0.00779
0.582003	0.007527
0.582669	0.007895
0.583334	0.007813
0.584	0.007808
0.584666	0.007199
0.585332	0.008097
0.585998	0.008903
0.586663	0.008996
0.587329	0.007554
0.587995	0.006012
0.588661	0.006206
0.589327	0.005657
0.589993	0.006768
0.590659	0.005951
0.591325	0.006545
0.59199	0.006562
0.592656	0.006397
0.593322	0.006968
0.593988	0.006192
0.594654	0.005221
0.59532	0.005287
0.595985	0.007011
0.596651	0.007303
0.597317	0.007005
0.597983	0.00737
0.598649	0.008345
0.599315	0.008357
0.599981	0.007728
0.600646	0.009589
0.601312	0.010302
0.601978	0.010627
0.602644	0.011351
0.60331	0.011081
0.603976	0.011576
0.604641	0.012224
0.605307	0.011507
0.605973	0.011056
0.606639	0.0121
0.607305	0.012562
0.607971	0.012595
0.608637	0.01253
0.609303	0.012273
0.609968	0.012564
0.610634	0.013266
0.6113	0.014094
0.611966	0.015469
0.612632	0.016586
0.613297	0.016089
0.613963	0.015755
0.614629	0.015601
0.615295	0.015542
0.615961	0.015538
0.616627	0.015619
0.617293	0.015554
0.617959	0.015523
0.618624	0.014637
0.61929	0.013499
0.619956	0.014336
0.620622	0.014148
0.621288	0.01509
0.621954	0.014992
0.622619	0.015562
0.623285	0.014898
0.623951	0.015543
0.624617	0.014199
0.625283	0.012927
0.625949	0.012406
0.626615	0.012963
0.62728	0.012994
0.627946	0.013109
0.628612	0.012803
0.629278	0.010842
0.629944	0.009612
0.63061	0.009155
0.631276	0.008469
0.631941	0.007512
0.632607	0.006655
0.633273	0.00638
0.633939	0.004501
0.634605	0.004236
0.635271	0.003179
0.635936	0.002888
0.636602	0.002545
0.637268	0.002404
0.637934	0.002099
0.6386	0.001884
0.639266	0.002295
0.639932	0.001038
0.640598	0.000422
0.641263	-0.000442
0.641929	-0.000485
0.642595	-0.000731
0.643261	-0.001491
0.643927	-0.002262
0.644593	-0.002226
0.645258	-0.002444
0.645924	-0.002858
0.64659	-0.002831
0.647256	-0.002635
0.647922	-0.002046
0.648588	-0.002418
0.649254	-0.003393
0.649919	-0.002868
0.650585	-0.003104
0.651251	-0.00322
0.651917	-0.003705
0.652583	-0.00385
0.653249	-0.004248
0.653914	-0.00373
0.65458	-0.004263
0.655246	-0.005344
0.655912	-0.006955
0.656578	-0.007993
0.657244	-0.008119
0.65791	-0.00694
0.658576	-0.005952
0.659241	-0.005404
0.659907	-0.005404
0.660573	-0.004731
0.661239	-0.004362
0.661905	-0.004198
0.66257	-0.003895
0.663236	-0.003932
0.663902	-0.003239
0.664568	-0.002727
0.665234	-0.002895
0.6659	-0.002619
0.666566	-0.001559
0.667232	-0.001515
0.667897	-0.002812
0.668563	-0.002941
0.669229	-0.0032
0.669895	-0.003165
0.670561	-0.003512
0.671227	-0.003041
0.671892	-0.002692
0.672558	-0.002991
0.673224	-0.001902
0.67389	-0.000842
0.674556	-0.000167
0.675222	-0.000101
0.675888	0.00025
0.676553	0.000915
0.677219	0.001019
0.677885	0.000833
0.678551	0.000605
0.679217	0.000285
0.679883	-3.6e-05
0.680548	-0.001075
0.681214	-0.001943
0.68188	-0.001845
0.682546	-0.002347
0.683212	-0.003139
0.683878	-0.002597
0.684544	-0.002011
0.68521	-0.002188
0.685875	-0.002785
0.686541	-0.003375
0.687207	-0.003354
0.687873	-0.003298
0.688539	-0.00301
0.689204	-0.00218
0.68987	-0.002028
0.690536	-0.002653
0.691202	-0.003449
0.691868	-0.003768
0.692534	-0.003859
0.6932	-0.003931
0.693866	-0.004155
0.694531	-0.004106
0.695197	-0.003835
0.695863	-0.003884
0.696529	-0.003831
0.697195	-0.004825
0.697861	-0.005213
0.698526	-0.004668
0.699192	-0.005078
0.699858	-0.005571
0.700524	-0.005347
0.70119	-0.005194
0.701856	-0.005211
0.702522	-0.005748
0.703187	-0.006321
0.703853	-0.007038
0.704519	-0.007976
0.705185	-0.008411
0.705851	-0.009397
0.706517	-0.010521
0.707183	-0.011393
0.707848	-0.011862
0.708514	-0.012037
0.70918	-0.011899
0.709846	-0.011949
0.710512	-0.012093
0.711178	-0.012998
0.711843	-0.013501
0.712509	-0.013798
0.713175	-0.013257
0.713841	-0.0128
0.714507	-0.012464
0.715173	-0.01183
0.715839	-0.011519
0.716504	-0.01218
0.71717	-0.013344
0.717836	-0.013399
0.718502	-0.013025
0.719168	-0.012122
0.719834	-0.012243
0.7205	-0.012977
0.721165	-0.013125
0.721831	-0.012776
0.722497	-0.012496
0.723163	-0.012871
0.723829	-0.013046
0.724495	-0.013021
0.725161	-0.01367
0.725826	-0.013744
0.726492	-0.013879
0.727158	-0.013688
0.727824	-0.014077
0.72849	-0.014583
0.729156	-0.014355
0.729821	-0.015363
0.730487	-0.014986
0.731153	-0.015721
0.731819	-0.016377
0.732485	-0.016785
0.733151	-0.017224
0.733817	-0.017186
0.734483	-0.01643
0.735148	-0.016341
0.735814	-0.016076
0.73648	-0.015388
0.737146	-0.015357
0.737812	-0.015433
0.738477	-0.014433
0.739143	-0.014799
0.739809	-0.014962
0.740475	-0.014824
0.741141	-0.01582
0.741807	-0.0168
0.742473	-0.017861
0.743139	-0.018562
0.743804	-0.020176
0.74447	-0.019536
0.745136	-0.019362
0.745802	-0.018868
0.746468	-0.019174
0.747133	-0.019464
0.747799	-0.020092
0.748465	-0.019984
0.749131	-0.019102
0.749797	-0.018102
0.750463	-0.018144
0.751129	-0.01864
0.751795	-0.018648
0.75246	-0.019579
0.753126	-0.018802
0.753792	-0.018453
0.754458	-0.018313
0.755124	-0.019098
0.75579	-0.01906
0.756455	-0.018648
0.757121	-0.018975
0.757787	-0.019308
0.758453	-0.019981
0.759119	-0.020523
0.759785	-0.020741
0.760451	-0.02121
0.761117	-0.02135
0.761782	-0.022425
0.762448	-0.0225
0.763114	-0.021557
0.76378	-0.020268
0.764446	-0.019735
0.765111	-0.019442
0.765777	-0.019435
0.766443	-0.019641
0.767109	-0.019463
0.767775	-0.019929
0.768441	-0.019842
0.769107	-0.019941
0.769773	-0.020419
0.770438	-0.01947
0.771104	-0.019182
0.77177	-0.0194
0.772436	-0.019022
0.773102	-0.01927
0.773768	-0.018311
0.774433	-0.017475
0.775099	-0.017292
0.775765	-0.01743
0.776431	-0.017335
0.777097	-0.016731
0.777763	-0.01725
0.778429	-0.017675
0.779094	-0.017983
0.77976	-0.018235
0.780426	-0.017977
0.781092	-0.018295
0.781758	-0.019319
0.782424	-0.020467
0.78309	-0.021407
0.783755	-0.021701
0.784421	-0.021867
0.785087	-0.021801
0.785753	-0.021786
0.786419	-0.022438
0.787085	-0.022796
0.78775	-0.022804
0.788416	-0.023137
0.789082	-0.023575
0.789748	-0.023609
0.790414	-0.02336
0.79108	-0.022781
0.791746	-0.022741
0.792411	-0.023463
0.793077	-0.023637
0.793743	-0.023581
0.794409	-0.023507
0.795075	-0.023345
0.795741	-0.023184
0.796407	-0.024391
0.797072	-0.025765
0.797738	-0.026706
0.798404	-0.026739
0.79907	-0.026566
0.799736	-0.026226
0.800402	-0.025947
0.801068	-0.027011
0.801733	-0.027626
0.802399	-0.02769
0.803065	-0.027368
0.803731	-0.027497
0.804397	-0.028512
0.805063	-0.029111
0.805728	-0.028896
0.806394	-0.028508
0.80706	-0.028335
0.807726	-0.028788
0.808392	-0.029112
0.809058	-0.028254
0.809724	-0.028303
0.81039	-0.027592
0.811055	-0.027522
0.811721	-0.02734
0.812387	-0.027179
0.813053	-0.027612
0.813719	-0.027612
0.814384	-0.027759
0.81505	-0.028274
0.815716	-0.027977
0.816382	-0.027377
0.817048	-0.026554
0.817714	-0.026572
0.81838	-0.026847
0.819046	-0.027616
0.819711	-0.02809
0.820377	-0.027585
0.821043	-0.027797
0.821709	-0.028605
0.822375	-0.028987
0.82304	-0.028974
0.823706	-0.029319
0.824372	-0.029186
0.825038	-0.028964
0.825704	-0.028839
0.82637	-0.028435
0.827036	-0.027467
0.827702	-0.026476
0.828367	-0.026469
0.829033	-0.026051
0.829699	-0.025177
0.830365	-0.024662
0.831031	-0.023789
0.831697	-0.02287
0.832362	-0.022531
0.833028	-0.022274
0.833694	-0.022145
0.83436	-0.022778
0.835026	-0.022684
0.835692	-0.02183
0.836358	-0.021726
0.837023	-0.02167
0.837689	-0.021414
0.838355	-0.021235
0.839021	-0.020767
0.839687	-0.020983
0.840353	-0.020726
0.841018	-0.020231
0.841684	-0.020426
0.84235	-0.020926
0.843016	-0.021487
0.843682	-0.021916
0.844348	-0.022541
0.845014	-0.022607
0.84568	-0.021999
0.846345	-0.021857
0.847011	-0.021664
0.847677	-0.021137
0.848343	-0.02124
0.849009	-0.021188
0.849675	-0.020712
0.85034	-0.020736
0.851006	-0.020138
0.851672	-0.019625
0.852338	-0.019753
0.853004	-0.019537
0.85367	-0.019725
0.854336	-0.019402
0.855001	-0.018738
0.855667	-0.018499
0.856333	-0.018251
0.856999	-0.018591
0.857665	-0.018985
0.858331	-0.019224
0.858997	-0.019787
0.859662	-0.019779
0.860328	-0.019892
0.860994	-0.020534
0.86166	-0.020397
0.862326	-0.020793
0.862992	-0.021426
0.863657	-0.021373
0.864323	-0.020822
0.864989	-0.020977
0.865655	-0.021125
0.866321	-0.020946
0.866987	-0.020624
0.867653	-0.020292
0.868318	-0.020952
0.868984	-0.021868
0.86965	-0.022266
0.870316	-0.022044
0.870982	-0.02109
0.871648	-0.020164
0.872313	-0.020164
0.872979	-0.020138
0.873645	-0.020797
0.874311	-0.021376
0.874977	-0.021194
0.875643	-0.020847
0.876309	-0.021283
0.876975	-0.021131
0.87764	-0.021296
0.878306	-0.022055
0.878972	-0.022446
0.879638	-0.022277
0.880304	-0.022424
0.88097	-0.022343
0.881635	-0.021812
0.882301	-0.02155
0.882967	-0.021803
0.883633	-0.022191
0.884299	-0.023041
0.884965	-0.023043
0.885631	-0.022083
0.886297	-0.021629
0.886962	-0.022101
0.887628	-0.02305
0.888294	-0.023534
0.88896	-0.023749
0.889626	-0.024492
0.890291	-0.024285
0.890957	-0.024021
0.891623	-0.024429
0.892289	-0.024545
0.892955	-0.02522
0.893621	-0.025992
0.894287	-0.026984
0.894953	-0.027774
0.895618	-0.027967
0.896284	-0.028907
0.89695	-0.029889
0.897616	-0.031051
0.898282	-0.032471
0.898947	-0.033487
0.899613	-0.034729
0.900279	-0.035786
0.900945	-0.036219
0.901611	-0.035887
0.902277	-0.035576
0.902943	-0.035815
0.903609	-0.036861
0.904274	-0.038653
0.90494	-0.039021
0.905606	-0.038927
0.906272	-0.03899
0.906938	-0.039243
0.907604	-0.039214
0.908269	-0.03981
0.908935	-0.040457
0.909601	-0.040476
0.910267	-0.040609
0.910933	-0.040424
0.911599	-0.039995
0.912265	-0.040465
0.91293	-0.040703
0.913596	-0.041472
0.914262	-0.042825
0.914928	-0.043755
0.915594	-0.044411
0.91626	-0.044849
0.916925	-0.044884
0.917591	-0.045568
0.918257	-0.046031
0.918923	-0.046589
0.919589	-0.046889
0.920255	-0.046657
0.920921	-0.046569
0.921587	-0.046528
0.922252	-0.046626
0.922918	-0.046314
0.923584	-0.04602
0.92425	-0.04625
0.924916	-0.046834
0.925582	-0.046966
0.926247	-0.046311
0.926913	-0.045579
0.927579	-0.045289
0.928245	-0.045024
0.928911	-0.045135
0.929577	-0.044457
0.930243	-0.044241
0.930908	-0.04367
0.931574	-0.042604
0.93224	-0.041752
0.932906	-0.04116
0.933572	-0.041286
0.934238	-0.040548
0.934903	-0.040301
0.935569	-0.040852
0.936235	-0.040272
0.936901	-0.039248
0.937567	-0.038454
0.938233	-0.038809
0.938899	-0.039097
0.939564	-0.039389
0.94023	-0.039205
0.940896	-0.039657
0.941562	-0.039275
0.942228	-0.038682
0.942894	-0.038371
0.94356	-0.038121
0.944225	-0.038187
0.944891	-0.038874
0.945557	-0.038451
0.946223	-0.038841
0.946889	-0.038638
0.947555	-0.038247
0.94822	-0.037836
0.948886	-0.037549
0.949552	-0.037739
0.950218	-0.037594
0.950884	-0.036659
0.95155	-0.036453
0.952216	-0.036902
0.952882	-0.037867
0.953547	-0.037781
0.954213	-0.037698
0.954879	-0.037466
0.955545	-0.037731
0.956211	-0.0373
0.956877	-0.037442
0.957542	-0.037891
0.958208	-0.037596
0.958874	-0.0371
0.95954	-0.037439
0.960206	-0.037283
0.960872	-0.037066
0.961538	-0.037018
0.962203	-0.037666
0.962869	-0.038224
0.963535	-0.038495
0.964201	-0.038744
0.964867	-0.038638
0.965533	-0.038973
0.966198	-0.038762
0.966864	-0.03888
0.96753	-0.039165
0.968196	-0.039447
0.968862	-0.039427
0.969528	-0.039995
0.970194	-0.040464
0.97086	-0.041291
0.971525	-0.041656
0.972191	-0.040857
0.972857	-0.039938
0.973523	-0.039595
0.974189	-0.040158
0.974854	-0.039935
0.97552	-0.040553
0.976186	-0.040748
0.976852	-0.040118
0.977518	-0.039441
0.978184	-0.038358
0.97885	-0.038911
0.979516	-0.0382
0.980181	-0.037228
0.980847	-0.03779
0.981513	-0.037949
0.982179	-0.037935
0.982845	-0.038603
0.98351	-0.039255
0.984176	-0.038879
0.984842	-0.038809
0.985508	-0.039465
0.986174	-0.039357
0.98684	-0.039917
0.987506	-0.03959
0.988172	-0.03938
0.988837	-0.039629
0.989503	-0.040418
0.990169	-0.040417
0.990835	-0.040602
0.991501	-0.040442
0.992167	-0.040934
0.992832	-0.041518
0.993498	-0.042415
0.994164	-0.042485
0.99483	-0.042659
0.995496	-0.041124
0.996162	-0.041321
0.996828	-0.041676
0.997494	-0.041541
0.998159	-0.04133
0.998825	-0.041031
0.999491	-0.04124
1.00016	-0.0407
1.00082	-0.041569
1.00149	-0.041665
1.00215	-0.042046
1.00282	-0.043228
1.00349	-0.043344
1.00415	-0.0434
1.00482	-0.0436
1.00548	-0.044693
1.00615	-0.044974
1.00682	-0.045029
1.00748	-0.045229
1.00815	-0.045898
1.00881	-0.045977
1.00948	-0.045768
1.01015	-0.045816
1.01081	-0.045984
1.01148	-0.046451
1.01214	-0.045973
1.01281	-0.045789
1.01347	-0.045664
1.01414	-0.044938
1.01481	-0.045093
1.01547	-0.045344
1.01614	-0.044307
1.0168	-0.04386
1.01747	-0.044701
1.01814	-0.044908
1.0188	-0.043954
1.01947	-0.043108
1.02013	-0.042998
1.0208	-0.04281
1.02146	-0.042598
1.02213	-0.042624
1.0228	-0.042651
1.02346	-0.04289
1.02413	-0.043082
1.02479	-0.043296
1.02546	-0.043526
1.02612	-0.043445
1.02679	-0.043274
1.02746	-0.043276
1.02812	-0.044158
1.02879	-0.044986
1.02945	-0.044576
1.03012	-0.044782
1.03079	-0.045255
1.03145	-0.045024
1.03212	-0.044605
1.03278	-0.044618
1.03345	-0.045166
1.03411	-0.045605
1.03478	-0.045733
1.03545	-0.045355
1.03611	-0.044975
1.03678	-0.045167
1.03744	-0.045436
1.03811	-0.045406
1.03878	-0.045221
1.03944	-0.045842
1.04011	-0.046066
1.04077	-0.045763
1.04144	-0.0454
1.04211	-0.045425
1.04277	-0.04647
1.04344	-0.047103
1.0441	-0.046479
1.04477	-0.046483
1.04543	-0.047149
1.0461	-0.047538
1.04677	-0.048285
1.04743	-0.0486
1.0481	-0.048658
1.04876	-0.048859
1.04943	-0.049598
1.0501	-0.050516
1.05076	-0.050821
1.05143	-0.051239
1.05209	-0.051837
1.05276	-0.052576
1.05343	-0.052507
1.05409	-0.053193
1.05476	-0.052957
1.05542	-0.053297
1.05609	-0.053572
1.05675	-0.052557
1.05742	-0.051818
1.05809	-0.052003
1.05875	-0.051899
1.05942	-0.051473
1.06008	-0.050918
1.06075	-0.0505
1.06141	-0.049207
1.06208	-0.048586
1.06275	-0.048465
1.06341	-0.047308
1.06408	-0.047015
1.06474	-0.048364
1.06541	-0.049346
1.06608	-0.04932
1.06674	-0.04908
1.06741	-0.048627
1.06807	-0.047676
1.06874	-0.047518
1.0694	-0.047651
1.07007	-0.047313
1.07074	-0.046547
1.0714	-0.04615
1.07207	-0.046772
1.07273	-0.046297
1.0734	-0.046957
1.07407	-0.047645
1.07473	-0.04725
1.0754	-0.047237
1.07606	-0.046308
1.07673	-0.046899
1.0774	-0.047015
1.07806	-0.047759
1.07873	-0.04874
1.07939	-0.049485
1.08006	-0.049565
1.08072	-0.049816
1.08139	-0.049014
1.08206	-0.047954
1.08272	-0.047987
1.08339	-0.047554
1.08405	-0.047198
1.08472	-0.047413
1.08539	-0.046891
1.08605	-0.047332
1.08672	-0.047038
1.08738	-0.047891
1.08805	-0.048142
1.08872	-0.047882
1.08938	-0.047394
1.09005	-0.047597
1.09071	-0.048219
1.09138	-0.048159
1.09204	-0.047996
1.09271	-0.04789
1.09338	-0.047991
1.09404	-0.048775
1.09471	-0.049434
1.09537	-0.050159
1.09604	-0.050657
1.09671	-0.050643
1.09737	-0.050806
1.09804	-0.051191
1.0987	-0.050804
1.09937	-0.050046
1.10003	-0.050111
1.1007	-0.04985
1.10137	-0.048846
1.10203	-0.049252
1.1027	-0.04998
1.10336	-0.049815
1.10403	-0.049965
1.1047	-0.050441
1.10536	-0.051405
1.10603	-0.05152
1.10669	-0.051007
1.10736	-0.050701
1.10803	-0.049799
1.10869	-0.048904
1.10936	-0.049531
1.11002	-0.049958
1.11069	-0.049556
1.11135	-0.049359
1.11202	-0.050209
1.11269	-0.048949
1.11335	-0.047644
1.11402	-0.047531
1.11468	-0.046914
1.11535	-0.046518
1.11601	-0.048498
1.11668	-0.048655
1.11735	-0.049419
1.11801	-0.049407
1.11868	-0.049222
1.11934	-0.050169
1.12001	-0.050199
1.12068	-0.049655
1.12134	-0.04897
1.12201	-0.048385
1.12267	-0.048024
1.12334	-0.047512
1.124	-0.047413
1.12467	-0.048057
1.12534	-0.048531
1.126	-0.047213
1.12667	-0.046644
1.12733	-0.047389
1.128	-0.047226
1.12867	-0.046768
1.12933	-0.046572
1.13	-0.046386
1.13066	-0.046292
1.13133	-0.046223
1.132	-0.046226
1.13266	-0.046968
1.13333	-0.046734
1.13399	-0.046337
1.13466	-0.047155
1.13532	-0.047323
1.13599	-0.047066
1.13666	-0.047379
1.13732	-0.04735
1.13799	-0.04704
1.13865	-0.04674
1.13932	-0.046799
1.13999	-0.047281
1.14065	-0.048288
1.14132	-0.049096
1.14198	-0.050307
1.14265	-0.050188
1.14332	-0.050417
1.14398	-0.051461
1.14465	-0.052141
1.14531	-0.052009
1.14598	-0.052047
1.14664	-0.052614
1.14731	-0.051625
1.14798	-0.052326
1.14864	-0.05263
1.14931	-0.052388
1.14997	-0.051604
1.15064	-0.051423
1.15131	-0.050389
1.15197	-0.051164
1.15264	-0.051153
1.1533	-0.050688
1.15397	-0.051206
1.15463	-0.051737
1.1553	-0.051384
1.15597	-0.052562
1.15663	-0.053589
1.1573	-0.054135
1.15796	-0.052625
1.15863	-0.053117
1.15929	-0.053896
1.15996	-0.053676
1.16063	-0.052722
1.16129	-0.053015
1.16196	-0.053982
1.16262	-0.05394
1.16329	-0.054682
1.16396	-0.055215
1.16462	-0.055841
1.16529	-0.055631
1.16595	-0.055584
1.16662	-0.055078
1.16728	-0.054415
1.16795	-0.054806
1.16862	-0.055395
1.16928	-0.054589
1.16995	-0.054543
1.17061	-0.055072
1.17128	-0.055682
1.17195	-0.055114
1.17261	-0.055894
1.17328	-0.056028
1.17394	-0.055253
1.17461	-0.055005
1.17528	-0.054409
1.17594	-0.055227
1.17661	-0.054486
1.17727	-0.054227
1.17794	-0.05402
1.1786	-0.05407
1.17927	-0.055218
1.17994	-0.055597
1.1806	-0.056414
1.18127	-0.056522
1.18193	-0.055623
1.1826	-0.056479
1.18327	-0.056516
1.18393	-0.055898
1.1846	-0.055971
1.18526	-0.054197
1.18593	-0.05412
1.1866	-0.054455
1.18726	-0.054275
1.18793	-0.054297
1.18859	-0.054371
1.18926	-0.053374
1.18992	-0.052704
1.19059	-0.05246
1.19126	-0.053406
1.19192	-0.053649
1.19259	-0.054084
1.19325	-0.054828
1.19392	-0.055868
1.19459	-0.056504
1.19525	-0.055771
1.19592	-0.055734
1.19658	-0.055147
1.19725	-0.055831
1.19792	-0.055618
1.19858	-0.056931
1.19925	-0.056809
1.19991	-0.057675
1.20058	-0.058371
1.20124	-0.058095
1.20191	-0.05722
1.20257	-0.057441
1.20324	-0.0569
1.20391	-0.055583
1.20457	-0.0553
1.20524	-0.056328
1.20591	-0.055763
1.20657	-0.055968
1.20724	-0.056343
1.2079	-0.056295
1.20857	-0.055963
1.20923	-0.055042
1.2099	-0.055818
1.21057	-0.055909
1.21123	-0.055886
1.2119	-0.055931
1.21256	-0.054694
1.21323	-0.05375
1.21389	-0.054263
1.21456	-0.054456
1.21523	-0.055187
1.21589	-0.054624
1.21656	-0.055225
1.21722	-0.055574
1.21789	-0.056234
1.21856	-0.05633
1.21922	-0.055316
1.21989	-0.055598
1.22055	-0.056
1.22122	-0.055749
1.22189	-0.055631
1.22255	-0.055506
1.22322	-0.055909
1.22388	-0.055558
1.22455	-0.05524
1.22521	-0.055067
1.22588	-0.054743
1.22655	-0.054345
1.22721	-0.053848
1.22788	-0.053126
1.22854	-0.053264
1.22921	-0.053786
1.22988	-0.054299
1.23054	-0.054039
1.23121	-0.054157
1.23187	-0.054104
1.23254	-0.054492
1.23321	-0.054768
1.23387	-0.055366
1.23454	-0.055237
1.2352	-0.055766
1.23587	-0.056251
1.23653	-0.056685
1.2372	-0.057348
1.23787	-0.057404
1.23853	-0.058019
1.2392	-0.058672
1.23986	-0.058759
1.24053	-0.058687
1.2412	-0.059208
1.24186	-0.059373
1.24253	-0.060195
1.24319	-0.059949
1.24386	-0.059567
1.24452	-0.059443
1.24519	-0.059376
1.24586	-0.059823
1.24652	-0.06012
1.24719	-0.059382
1.24785	-0.059212
1.24852	-0.059368
1.24918	-0.059379
1.24985	-0.059639
1.25052	-0.05984
1.25118	-0.060128
1.25185	-0.060811
1.25251	-0.060705
1.25318	-0.059924
1.25385	-0.059962
1.25451	-0.060204
1.25518	-0.060815
1.25584	-0.061136
1.25651	-0.06128
1.25717	-0.061764
1.25784	-0.061973
1.25851	-0.062197
1.25917	-0.062919
1.25984	-0.063366
1.2605	-0.063338
1.26117	-0.063304
1.26184	-0.063447
1.2625	-0.062624
1.26317	-0.062102
1.26383	-0.062198
1.2645	-0.062078
1.26517	-0.061657
1.26583	-0.061123
1.2665	-0.060511
1.26716	-0.060276
1.26783	-0.060294
1.26849	-0.059841
1.26916	-0.059885
1.26983	-0.060549
1.27049	-0.061305
1.27116	-0.061653
1.27182	-0.061254
1.27249	-0.060708
1.27316	-0.060931
1.27382	-0.06045
1.27449	-0.060178
1.27515	-0.060377
1.27582	-0.060189
1.27649	-0.06014
1.27715	-0.059835
1.27782	-0.059904
1.27848	-0.060282
1.27915	-0.060387
1.27981	-0.060693
1.28048	-0.061083
1.28115	-0.060635
1.28181	-0.06054
1.28248	-0.061103
1.28314	-0.061387
1.28381	-0.06135
1.28448	-0.061408
1.28514	-0.061319
1.28581	-0.062292
1.28647	-0.062607
1.28714	-0.062631
1.2878	-0.06287
1.28847	-0.063285
1.28914	-0.063545
1.2898	-0.063637
1.29047	-0.063799
1.29113	-0.064232
1.2918	-0.063565
1.29246	-0.063993
1.29313	-0.063982
1.2938	-0.064669
1.29446	-0.064069
1.29513	-0.063703
1.2958	-0.063993
1.29646	-0.063463
1.29713	-0.063919
1.29779	-0.064079
1.29846	-0.06434
1.29912	-0.064567
1.29979	-0.064953
1.30046	-0.06541
1.30112	-0.065501
1.30179	-0.065128
1.30245	-0.064808
1.30312	-0.064601
1.30378	-0.064193
1.30445	-0.063545
1.30512	-0.062927
1.30578	-0.063642
1.30645	-0.062489
1.30711	-0.063046
1.30778	-0.063583
1.30845	-0.063938
1.30911	-0.064051
1.30978	-0.065071
1.31044	-0.064952
1.31111	-0.064317
1.31177	-0.064559
1.31244	-0.065029
1.31311	-0.065711
1.31377	-0.065903
1.31444	-0.066656
1.3151	-0.066073
1.31577	-0.065236
1.31644	-0.065573
1.3171	-0.066227
1.31777	-0.066036
1.31843	-0.065658
1.3191	-0.065293
1.31977	-0.064852
1.32043	-0.065459
1.3211	-0.064773
1.32176	-0.065198
1.32243	-0.064593
1.32309	-0.064346
1.32376	-0.064527
1.32443	-0.063726
1.32509	-0.064681
1.32576	-0.063686
1.32642	-0.063923
1.32709	-0.063979
1.32776	-0.065306
1.32842	-0.065216
1.32909	-0.064773
[truncated: 46,259 more rows]

## Sheet: ED Fig. 5a
ED Fig. 5a
			One-way ANOVA on Ranks, H = 13.98, d.f. = 2 P < 0.001
Treatment	Volume change (nL)		Tukey's multiple comparisons test	P value
H2O	-2.8139		AvrE 20ng vs. H2O	0.002
H2O	10.2098		AvrE 20ng vs. DspE 2ng	0.926
H2O	0.1222		DspE 2ng vs. H2O	0.006
H2O	-43.6247
H2O	58.8904
H2O	33.8743
H2O	74.7442
H2O	61.67
H2O	-38.8643
H2O	17.2694
DspE 2ng	228.873
DspE 2ng	116.449
DspE 2ng	208.741
DspE 2ng	167.919
DspE 2ng	228.312
DspE 2ng	164.391
DspE 2ng	225.51
DspE 2ng	179.41
DspE 2ng	65.3084
DspE 2ng	127.665
AvrE 20ng	27.0653
AvrE 20ng	371.442
AvrE 20ng	331.405
AvrE 20ng	168.102
AvrE 20ng	381.589
AvrE 20ng	282.012
AvrE 20ng	102.557
AvrE 20ng	236.797
AvrE 20ng	82.3338
AvrE 20ng	-102.631

## Sheet: ED Fig. 5c
ED Fig. 5c
Treatment	Volume change (pL)		Two-tailed student`s t-test: t = 3.832, d.f. = 46, P = 0.000384
Col-0	23.0917
Col-0	22.6
Col-0	16.6383
Col-0	15.1957
Col-0	11.1066
Col-0	0.699981
Col-0	-3.06574
Col-0	-4.22156
Col-0	17.6844
Col-0	8.12608
Col-0	-2.80398
Col-0	-3.28987
Col-0	-17.3034
Col-0	-18.3524
Col-0	-19.0835
Col-0	-29.1276
Col-0	45.932
Col-0	32.7854
Col-0	23.4199
Col-0	11.0671
Col-0	6.9971
Col-0	-3.96105
Col-0	-4.6675
Col-0	-7.91232
avrE	33.639
avrE	29.1344
avrE	28.2341
avrE	24.469
avrE	10.738
avrE	5.79743
avrE	0.16979
avrE	-0.55724
avrE	33.2013
avrE	30.5887
avrE	26.7918
avrE	23.853
avrE	15.3045
avrE	10.4465
avrE	7.62364
avrE	4.16362
avrE	77.4674
avrE	55.267
avrE	44.9552
avrE	41.1377
avrE	35.2362
avrE	26.2869
avrE	19.0514
avrE	17.2458

## Sheet: ED Fig. 5d
ED Fig. 5d
Time(min)	FITC-lipo + buffer	FITC-lipo + 0.5 uM DspE	SoyLipo + buffer	SoyLipo + 0.5uM DspE_WT
0	0	0	0	0
0.5	-142	-244	22	227
1	-155	-201	60	480
1.5	-173	-93	176	850
2	-163	-133	218	1084
2.5	-122	-178	210	1287
3	-303	-280	262	1573
3.5	-293	-257	297	1841
4	-323	-336	312	2118
4.5	-426	-424	302	2409
5	-315	-440	332	2736
5.5	-320	-334	315	2978
6	-366	-522	299	3287
6.5	-305	-380	330	3638
7	-219	-343	310	3906
7.5	-250	-185	279	4180
8	-356	-320	284	4468
8.5	-222	-201	293	4795
9	-354	-316	226	4976
9.5	-245	-345	255	5363
10	-228	-269	245	5549
10.5	-262	-350	234	5865
11	-230	-266	214	6073
11.5	-138	-260	221	6398
12	-213	-207	250	6680
12.5	-247	-265	271	6964
13	-197	-199	214	7151
13.5	-219	-240	221	7475
14	-240	-269	225	7667
14.5	-245	-234	257	7972
15	-292	-364	241	8251
15.5	-179	-240	277	8490
16	-227	-291	248	8673
16.5	-200	-287	159	8804
17	-67	-165	213	9146
17.5	-183	-116	193	9275
18	-185	-241	273	9629
18.5	-277	-230	194	9755
19	-248	-237	205	9985
19.5	-188	-169	206	10210
20	-254	-239	260	10502
20.5	-216	-136	192	10619
21	-116	-77	274	10967
21.5	-183	-68	205	11011
22	-284	-234	220	11257
22.5	-275	-131	162	11379
23	-151	-222	212	11717
23.5	-167	-154	187	11826
24	-252	-211	184	12028
24.5	-288	-271	148	12182
25	-156	-176	234	12566
25.5	-321	-302	185	12572
26	-271	-163	204	12814
26.5	-275	-176	194	13006
27	-244	-194	233	13178
27.5	-255	-266	164	13265
28	-304	-283	207	13526
28.5	-250	-149	178	13708
29	-188	-127	175	13872
29.5	-204	-153	187	14041
30	-109	-99	184	14216
30.5	-242	-222	128	14199
31	-196	-120	167	14540
31.5	-209	-178	187	14719
32	-319	-207	128	14675
32.5	-281	-211	182	14983
33	-383	-249	174	15056
33.5	-213	-71	156	15208
34	-242	-144	181	15424
34.5	-381	-243	134	15467
35	-213	-127	83	15547
35.5	-298	-203	184	15827
36	-293	-188	145	15976
36.5	-241	-169	157	16144
37	-320	-196	150	16193
37.5	-274	-163	164	16350
38	-374	-244	94	16342
38.5	-374	-152	112	16580
39	-292	-184	58	16537
39.5	-399	-271	90	16706
40	-309	-303	105	16999
40.5	-406	-246	49	16944
41	-359	-276	81	17066
41.5	-265	-115	51	17284
42	-350	-242	103	17430
42.5	-358	-200	80	17425
43	-158	-102	80	17672
43.5	-222	-102	103	17822
44	-352	-176	116	17900
44.5	-223	-147	53	17928
45	-282	-101	63	18013
45.5	-319	-193	87	18123
46	-344	-313	77	18227
46.5	-326	-210	53	18318
47	-282	-279	107	18570
47.5	-171	-53	43	18541
48	-205	-187	62	18720
48.5	-375	-253	67	18780
49	-115	-109	46	18896
49.5	-133	-145	67	18956
50	-206	-127	90	19099
50.5	-194	-192	37	19158
51	-288	-235	11	19089
51.5	-230	-221	10	19265
52	-48	-117	9	19385
52.5	-266	-202	-3	19362
53	-140	-145	80	19691
53.5	-134	-174	-48	19520
54	-128	-198	-9	19613
54.5	-205	-106	-1	19809
55	-83	-60	3	19873
55.5	-139	-138	-33	19891
56	-216	-169	-28	19964
56.5	-258	-249	-23	20118
57	-180	-192	32	20395
57.5	-165	-152	-47	20212
58	-128	-192	-12	20396
58.5	-149	-157	1	20492
59	-138	-140	-37	20619
59.5	-114	-231	-41	20625
60	-158	-288	31	20921
60.5	-215	-197	-43	20721
61	-159	-287	-34	20889
61.5	-206	-149	-38	20882
62	-256	-284	-71	20993
62.5	-212	-183	-35	21015
63	-263	-274	-3	21230
63.5	-231	-169	-13	21235
64	-209	-236	-97	21152
64.5	-113	-163	-36	21295
65	20	-114	-75	21387
65.5	-303	-313	-51	21516
66	-183	-249	-45	21603
66.5	-71	-217	-30	21653
67	-227	-302	-97	21471
67.5	-272	-181	-46	21781
68	-116	-184	-72	21722
68.5	-219	-201	-91	21747
69	-124	-152	-38	21939
69.5	-165	-172	-60	22041
70	-254	-212	-13	22063
70.5	-213	-283	-86	21877
71	-169	-189	-38	22206
71.5	-268	-320	-115	22057
72	-200	-207	-96	22235
72.5	-133	-202	-103	22155
73	-145	-234	-28	22492
73.5	-240	-140	-12	22446
74	-73	-179	-140	22284
74.5	-289	-350	-121	22481
75	-204	-147	-54	22591
75.5	-88	-195	-122	22593
76	-178	-354	-130	22592
76.5	-190	-211	-83	22619
77	-195	-210	-86	22742
77.5	-324	-412	-133	22802
78	-245	-237	-127	22834
78.5	-140	-208	-76	23017
79	-371	-399	-164	22953
79.5	-162	-156	-93	23112
80	-234	-272	-140	23026
80.5	-185	-223	-149	23137
81	-188	-210	-127	23242
81.5	-129	-149	-158	23201
82	-82	-279	-176	23213
82.5	-176	-169	-169	23199
83	-225	-226	-119	23423
83.5	-303	-397	-182	23221
84	-170	-167	-176	23331
84.5	-136	-149	-157	23555
85	-324	-290	-144	23458
85.5	-268	-258	-175	23619
86	-164	-260	-163	23558
86.5	-235	-284	-169	23535
87	-324	-267	-186	23656
87.5	-228	-253	-217	23554
88	-280	-315	-238	23667
88.5	-156	-205	-201	23837
89	-254	-286	-176	23884
89.5	-308	-287	-175	23878
90	-151	-270	-204	23891
90.5	-201	-233	-181	23913
91	-216	-213	-192	23993
91.5	-315	-346	-220	23934
92	-244	-215	-214	24049
92.5	-317	-289	-231	23956
93	-308	-325	-209	24041
93.5	-289	-355	-213	24253
94	-353	-288	-187	24296
94.5	-332	-461	-218	24269
95	-260	-316	-212	24215
95.5	-293	-272	-211	24328
96	-465	-410	-250	24242
96.5	-273	-199	-189	24468
97	-417	-451	-278	24235
97.5	-303	-302	-252	24336
98	-342	-306	-233	24423
98.5	-322	-304	-239	24401
99	-356	-301	-274	24473
99.5	-344	-348	-247	24474
100	-406	-299	-334	24368
100.5	-397	-381	-265	24525
101	-308	-201	-293	24654
101.5	-314	-420	-249	24694
102	-289	-251	-308	24562
102.5	-373	-380	-270	24763
103	-448	-420	-337	24572
103.5	-381	-333	-298	24797
104	-344	-378	-333	24758
104.5	-324	-290	-267	24981
105	-330	-360	-255	24910
105.5	-360	-336	-296	24852
106	-337	-321	-266	25097
106.5	-399	-331	-286	24917
107	-435	-396	-303	25060
107.5	-303	-362	-331	24808
108	-265	-324	-307	24958
108.5	-303	-261	-357	25037
109	-271	-311	-318	25159
109.5	-412	-357	-304	25107
110	-320	-328	-242	25311
110.5	-246	-334	-333	25258
111	-461	-332	-311	25458
111.5	-405	-317	-362	25030
112	-353	-308	-284	25398
112.5	-252	-298	-332	25413
113	-359	-304	-296	25412
113.5	-314	-282	-374	25191
114	-383	-277	-317	25292
114.5	-479	-445	-374	25241
115	-360	-345	-344	25441
115.5	-342	-311	-337	25733
116	-482	-426	-367	25367
116.5	-429	-445	-413	25326
117	-409	-325	-379	25427
117.5	-304	-272	-400	25333
118	-404	-408	-384	25412
118.5	-253	-253	-393	25454
119	-419	-473	-381	25656
119.5	-431	-339	-389	25472
120	-374	-342	-368	25603
120.5	1995	2497	20570	31933
121	2985	3232	35420	38821
121.5	3480	3368	38123	41332
122	3604	3392	41689	42014
122.5	4095	3774	42522	42002
123	4064	3709	42863	42478
123.5	3992	3544	42855	42197
124	4144	3522	43378	42379
124.5	3942	3343	43652	42313
125	4010	3284	43877	42552
125.5	3988	3287	43560	42653
126	3989	3240	43573	42668
126.5	4002	3335	43790	43006
127	4030	3291	43928	43098
127.5	3795	3038	44331	43472
128	3879	3280	44090	43373
128.5	3687	3083	44219	43223
129	3882	3174	43675	43339
129.5	3732	3058	44072	43667
130	3794	3208	43984	43528
130.5	3722	3140	43953	43444
131	3711	3124	44133	43742
131.5	3767	3132	44123	43448
132	3621	3190	45031	43978
132.5	3632	3163	43944	43422
133	3734	3169	44380	43688
133.5	3618	3084	44139	43490
134	3708	3352	44406	43629
134.5	3721	3297	44502	43887
135	3638	3224	44285	43708
135.5	3658	3355	44559	43746
136	3697	3321	44059	43244
136.5	3729	3379	44017	43332
137	3792	3521	44175	43413
137.5	3806	3390	44282	43627
138	3719	3431	44287	43533
138.5	3675	3377	44272	43359
139	3642	3323	44273	43338
139.5	3588	3319	44254	43401
140	3755	3595	44240	43378
140.5	3697	3488	44384	43318

[truncated: 8 more sheets: ED Fig. 5e, ED Fig.6a, ED Fig. 6b, ED Fig. 7a, ED Fig. 7c, ED Fig. 7e, ED Fig. 9b, Sheet1]
